# Supplementary material for: Harnessing 2D and 3D human endometrial cell culture models to investigate SARS-CoV-2 infection in early pregnancy
Source: Clin Sci (Lond). 2025 Feb 19;139(4):287–307. doi: 10.1042/CS20241215 (PMC12204006; doi:10.1042/CS20241215)
Supplement: Supplementary Table S1 [file CS-139-04-CS20241215-s008.xlsx]

## Sheet: samples
Sample Overview
sample	name_external	system_name	run_name	group	replicate	condition	infection
21092a001_02	Spheroids #1 - Control non-infected	NEBNext Ultra II Directional RNA mRNA	#02059	control.noninfected	rep1	control	noninfected
21092a002_02	Spheroids #1 - Decidualized non-infected	NEBNext Ultra II Directional RNA mRNA	#02059	decidualized.noninfected	rep1	decidualized	noninfected
21092a003_02	Spheroids #1 - Control infected	NEBNext Ultra II Directional RNA mRNA	#02059	control.infected	rep1	control	infected
21092a004_02	Spheroids #1 - Decidualized infected	NEBNext Ultra II Directional RNA mRNA	#02059	decidualized.infected	rep1	decidualized	infected
21092a005_02	Spheroids #4 - Control non-infected	NEBNext Ultra II Directional RNA mRNA	#02059	control.noninfected	rep4	control	noninfected
21092a006_02	Spheroids #4 - Decidualized non-infected	NEBNext Ultra II Directional RNA mRNA	#02059	decidualized.noninfected	rep4	decidualized	noninfected
21092a007_02	Spheroids #4 - Control infected	NEBNext Ultra II Directional RNA mRNA	#02059	control.infected	rep4	control	infected
21092a008_02	Spheroids #4 - Decidualized infected	NEBNext Ultra II Directional RNA mRNA	#02059	decidualized.infected	rep4	decidualized	infected
21092a009_02	Spheroids #5 - Control non-infected	NEBNext Ultra II Directional RNA mRNA	#02059	control.noninfected	rep5	control	noninfected
21092a010_02	Spheroids #5 - Decidualized non-infected	NEBNext Ultra II Directional RNA mRNA	#02059	decidualized.noninfected	rep5	decidualized	noninfected
21092a011_02	Spheroids #5 - Control infected	NEBNext Ultra II Directional RNA mRNA	#02059	control.infected	rep5	control	infected
21092a012_02	Spheroids #5 - Decidualized infected	NEBNext Ultra II Directional RNA mRNA	#02059	decidualized.infected	rep5	decidualized	infected

## Sheet: infect_ctrl
control infected vs. non-infected
Effect of infection in control samples
gene_id	symbol	description	biotype	logFC	PValue	FDR
ENSG00000231852	CYP21A2	cytochrome P450 family 21 subfamily A member 2 [Source:HGNC Symbol;Acc:HGNC:2600]	protein_coding	5.1219	0.00576457	0.999953
ENSG00000236283	AC019197.1		antisense_RNA	4.07101	0.00665823	0.999953
ENSG00000258603	AC005225.2		antisense_RNA	3.6689	0.00670067	0.999953
ENSG00000286039				3.60663	0.00414391	0.999953
ENSG00000182902	SLC25A18	solute carrier family 25 member 18 [Source:HGNC Symbol;Acc:HGNC:10988]	protein_coding	3.59727	0.0894001	0.999953
ENSG00000120337	TNFSF18	TNF superfamily member 18 [Source:HGNC Symbol;Acc:HGNC:11932]	protein_coding	3.57012	0.00397291	0.999953
ENSG00000261371	PECAM1	platelet and endothelial cell adhesion molecule 1 [Source:HGNC Symbol;Acc:HGNC:8823]	protein_coding	3.51866	0.0810226	0.999953
ENSG00000109906	ZBTB16	zinc finger and BTB domain containing 16 [Source:HGNC Symbol;Acc:HGNC:12930]	protein_coding	3.51588	0.0889506	0.999953
ENSG00000127951	FGL2	fibrinogen like 2 [Source:HGNC Symbol;Acc:HGNC:3696]	protein_coding	3.43069	0.00421238	0.999953
ENSG00000263934	SNORD3A	small nucleolar RNA, C/D box 3A [Source:HGNC Symbol;Acc:HGNC:33189]	snoRNA	3.13823	0.0298042	0.999953
ENSG00000236756	DNAJC9-AS1	DNAJC9 antisense RNA 1 [Source:HGNC Symbol;Acc:HGNC:31432]	antisense_RNA	3.09883	0.043619	0.999953
ENSG00000109193	SULT1E1	sulfotransferase family 1E member 1 [Source:HGNC Symbol;Acc:HGNC:11377]	protein_coding	2.91647	0.000894698	0.912686
ENSG00000261441	AC124068.2		antisense_RNA	2.85582	0.00471866	0.999953
ENSG00000260005	AC027601.1		antisense_RNA	2.62451	0.00927519	0.999953
ENSG00000248489	LINC02062	long intergenic non-protein coding RNA 2062 [Source:HGNC Symbol;Acc:HGNC:52907]	lincRNA	2.59525	0.00255945	0.999953
ENSG00000108798	ABI3	ABI family member 3 [Source:HGNC Symbol;Acc:HGNC:29859]	protein_coding	2.59475	0.0256794	0.999953
ENSG00000223485	LINC01615	long intergenic non-protein coding RNA 1615 [Source:HGNC Symbol;Acc:HGNC:51898]	lincRNA	2.5678	0.00768358	0.999953
ENSG00000198286	CARD11	caspase recruitment domain family member 11 [Source:HGNC Symbol;Acc:HGNC:16393]	protein_coding	2.48848	0.00974237	0.999953
ENSG00000157343	ARMC12	armadillo repeat containing 12 [Source:HGNC Symbol;Acc:HGNC:21099]	protein_coding	2.47723	0.000285446	0.430978
ENSG00000258099	ATXN2-AS	ATXN2 antisense RNA [Source:HGNC Symbol;Acc:HGNC:51838]	antisense_RNA	2.42941	0.018898	0.999953
ENSG00000254602	AP000662.2		sense_overlapping	2.41987	0.00877923	0.999953
ENSG00000258279	LINC00592	long intergenic non-protein coding RNA 592 [Source:HGNC Symbol;Acc:HGNC:27474]	lincRNA	2.41237	0.027145	0.999953
ENSG00000225057	AC012485.1		processed_transcript	2.40318	0.0386044	0.999953
ENSG00000243709	LEFTY1	left-right determination factor 1 [Source:HGNC Symbol;Acc:HGNC:6552]	protein_coding	2.33541	0.00216724	0.999953
ENSG00000207200	RNU6-45P	RNA, U6 small nuclear 45, pseudogene [Source:HGNC Symbol;Acc:HGNC:34289]	snRNA	2.28765	0.00812236	0.999953
ENSG00000227775	AL031282.1		transcribed_processed_pseudogene	2.27088	0.0563747	0.999953
ENSG00000239219	AC008040.1		antisense_RNA	2.23291	0.00500599	0.999953
ENSG00000279593	AL132642.2		TEC	2.21464	0.0237295	0.999953
ENSG00000254887	AC010247.1		processed_transcript	2.21022	0.0742497	0.999953
ENSG00000152779	SLC16A12	solute carrier family 16 member 12 [Source:HGNC Symbol;Acc:HGNC:23094]	protein_coding	2.19649	0.105757	0.999953
ENSG00000279057	AC141586.4		TEC	2.13553	0.0630491	0.999953
ENSG00000159251	ACTC1	actin, alpha, cardiac muscle 1 [Source:HGNC Symbol;Acc:HGNC:143]	protein_coding	2.06228	0.0265669	0.999953
ENSG00000274808	TBC1D3B	TBC1 domain family member 3B [Source:HGNC Symbol;Acc:HGNC:27011]	protein_coding	2.02361	0.1098	0.999953
ENSG00000232303	DFFBP1	DNA fragmentation factor subunit beta pseudogene 1 [Source:HGNC Symbol;Acc:HGNC:49815]	processed_pseudogene	2.02	0.00667359	0.999953
ENSG00000169282	KCNAB1	potassium voltage-gated channel subfamily A member regulatory beta subunit 1 [Source:HGNC Symbol;Acc:HGNC:6228]	protein_coding	1.99543	0.0545415	0.999953
ENSG00000260911	AC135050.3		lincRNA	1.98176	0.0262335	0.999953
ENSG00000158473	CD1D	CD1d molecule [Source:HGNC Symbol;Acc:HGNC:1637]	protein_coding	1.96021	0.0208633	0.999953
ENSG00000253307	AC011676.1		antisense_RNA	1.95775	0.0609513	0.999953
ENSG00000172650	AGAP5	ArfGAP with GTPase domain, ankyrin repeat and PH domain 5 [Source:HGNC Symbol;Acc:HGNC:23467]	protein_coding	1.95057	0.05138	0.999953
ENSG00000167654	ATCAY	ATCAY, caytaxin [Source:HGNC Symbol;Acc:HGNC:779]	protein_coding	1.94179	0.0363275	0.999953
ENSG00000259863	SH3RF3-AS1	SH3RF3 antisense RNA 1 [Source:HGNC Symbol;Acc:HGNC:44168]	lincRNA	1.91839	0.0728193	0.999953
ENSG00000285399				1.87831	0.0023814	0.999953
ENSG00000186832	KRT16	keratin 16 [Source:HGNC Symbol;Acc:HGNC:6423]	protein_coding	1.87393	0.103291	0.999953
ENSG00000243629	LINC00880	long intergenic non-protein coding RNA 880 [Source:HGNC Symbol;Acc:HGNC:27948]	lincRNA	1.85295	0.0294712	0.999953
ENSG00000197768	STPG3	sperm-tail PG-rich repeat containing 3 [Source:HGNC Symbol;Acc:HGNC:37285]	protein_coding	1.85204	0.0667729	0.999953
ENSG00000286360				1.8372	0.0442195	0.999953
ENSG00000273254	AF129075.2		antisense_RNA	1.83345	0.107845	0.999953
ENSG00000280278	FLJ30679	uncharacterized protein FLJ30679 [Source:NCBI gene;Acc:146512]	TEC	1.82022	0.0503121	0.999953
ENSG00000130649	CYP2E1	cytochrome P450 family 2 subfamily E member 1 [Source:HGNC Symbol;Acc:HGNC:2631]	protein_coding	1.80616	0.0617783	0.999953
ENSG00000021645	NRXN3	neurexin 3 [Source:HGNC Symbol;Acc:HGNC:8010]	protein_coding	1.7925	0.0141077	0.999953
ENSG00000261327	AC134312.5		lincRNA	1.7667	0.0126473	0.999953
ENSG00000272742	AC135457.1		antisense_RNA	1.75453	0.0338967	0.999953
ENSG00000212125	TAS2R15P	taste 2 receptor member 15 pseudogene [Source:HGNC Symbol;Acc:HGNC:19106]	processed_pseudogene	1.74299	0.00961261	0.999953
ENSG00000264044	AC005726.3		antisense_RNA	1.73954	0.0300792	0.999953
ENSG00000285509				1.73797	0.144072	0.999953
ENSG00000286427				1.73344	0.0110707	0.999953
ENSG00000167889	MGAT5B	mannosyl (alpha-1,6-)-glycoprotein beta-1,6-N-acetyl-glucosaminyltransferase, isozyme B [Source:HGNC Symbol;Acc:HGNC:24140]	protein_coding	1.72094	0.10545	0.999953
ENSG00000165972	CCDC38	coiled-coil domain containing 38 [Source:HGNC Symbol;Acc:HGNC:26843]	protein_coding	1.70223	0.114179	0.999953
ENSG00000246528	AC079089.1		antisense_RNA	1.66507	0.064609	0.999953
ENSG00000247809	NR2F2-AS1	NR2F2 antisense RNA 1 [Source:HGNC Symbol;Acc:HGNC:44222]	antisense_RNA	1.65865	0.059971	0.999953
ENSG00000092529	CAPN3	calpain 3 [Source:HGNC Symbol;Acc:HGNC:1480]	protein_coding	1.63677	0.0983264	0.999953
ENSG00000002746	HECW1	HECT, C2 and WW domain containing E3 ubiquitin protein ligase 1 [Source:HGNC Symbol;Acc:HGNC:22195]	protein_coding	1.63147	0.205541	0.999953
ENSG00000198821	CD247	CD247 molecule [Source:HGNC Symbol;Acc:HGNC:1677]	protein_coding	1.62493	0.0331348	0.999953
ENSG00000134533	RERG	RAS like estrogen regulated growth inhibitor [Source:HGNC Symbol;Acc:HGNC:15980]	protein_coding	1.62103	0.300351	0.999953
ENSG00000143199	ADCY10	adenylate cyclase 10, soluble [Source:HGNC Symbol;Acc:HGNC:21285]	protein_coding	1.61414	0.0936066	0.999953
ENSG00000285730				1.60639	0.0351926	0.999953
ENSG00000228960	OR2A9P	olfactory receptor family 2 subfamily A member 9 pseudogene [Source:HGNC Symbol;Acc:HGNC:8236]	transcribed_unprocessed_pseudogene	1.59945	0.0572321	0.999953
ENSG00000172346	CSDC2	cold shock domain containing C2 [Source:HGNC Symbol;Acc:HGNC:30359]	protein_coding	1.594	0.116813	0.999953
ENSG00000149571	KIRREL3	kirre like nephrin family adhesion molecule 3 [Source:HGNC Symbol;Acc:HGNC:23204]	protein_coding	1.58824	0.0271303	0.999953
ENSG00000230666	CEACAM22P	carcinoembryonic antigen related cell adhesion molecule 22, pseudogene [Source:HGNC Symbol;Acc:HGNC:38029]	transcribed_unprocessed_pseudogene	1.58294	0.0634378	0.999953
ENSG00000248919	ATP5J2-PTCD1	ATP5J2-PTCD1 readthrough [Source:HGNC Symbol;Acc:HGNC:38844]	protein_coding	1.57839	0.123	0.999953
ENSG00000236529	AC093582.1		processed_pseudogene	1.57669	0.0914024	0.999953
ENSG00000213790	OLA1P1	Obg-like ATPase 1 pseudogene 1 [Source:HGNC Symbol;Acc:HGNC:45274]	processed_pseudogene	1.56908	0.0284594	0.999953
ENSG00000278899	AL358852.1		antisense_RNA	1.56903	0.0806634	0.999953
ENSG00000261542	AC011978.2		lincRNA	1.56602	0.0064322	0.999953
ENSG00000139155	SLCO1C1	solute carrier organic anion transporter family member 1C1 [Source:HGNC Symbol;Acc:HGNC:13819]	protein_coding	1.56281	0.151273	0.999953
ENSG00000224717	AC098936.1		lincRNA	1.55592	0.031783	0.999953
ENSG00000164398	ACSL6	acyl-CoA synthetase long chain family member 6 [Source:HGNC Symbol;Acc:HGNC:16496]	protein_coding	1.55116	0.0991572	0.999953
ENSG00000256152	AC027290.1		lincRNA	1.54699	0.0375927	0.999953
ENSG00000267984	AC008750.4		antisense_RNA	1.54279	0.0898997	0.999953
ENSG00000258317	AC034102.6		antisense_RNA	1.54121	0.0366013	0.999953
ENSG00000267811	AP001160.2		antisense_RNA	1.52774	0.053467	0.999953
ENSG00000158104	HPD	4-hydroxyphenylpyruvate dioxygenase [Source:HGNC Symbol;Acc:HGNC:5147]	protein_coding	1.52461	0.0343876	0.999953
ENSG00000187066	TMEM262	transmembrane protein 262 [Source:HGNC Symbol;Acc:HGNC:49389]	protein_coding	1.52449	0.0891962	0.999953
ENSG00000149527	PLCH2	phospholipase C eta 2 [Source:HGNC Symbol;Acc:HGNC:29037]	protein_coding	1.51965	0.0309764	0.999953
ENSG00000269987	AC004542.2		lincRNA	1.51399	0.113352	0.999953
ENSG00000280069	AC127024.8		TEC	1.50824	0.0550373	0.999953
ENSG00000264324	AC006030.1		protein_coding	1.50585	0.05837	0.999953
ENSG00000286052				1.50123	0.0598942	0.999953
ENSG00000277075	HIST1H2AE	histone cluster 1 H2A family member e [Source:HGNC Symbol;Acc:HGNC:4724]	protein_coding	1.48822	0.136299	0.999953
ENSG00000263063	AC024361.2		lincRNA	1.48589	0.064137	0.999953
ENSG00000260236	AC099778.1		antisense_RNA	1.48552	0.0313925	0.999953
ENSG00000274259	AL662799.1		antisense_RNA	1.48246	0.067197	0.999953
ENSG00000245067	IGFBP7-AS1	IGFBP7 antisense RNA 1 [Source:HGNC Symbol;Acc:HGNC:40296]	antisense_RNA	1.48239	0.0346071	0.999953
ENSG00000279119	AC006449.7		TEC	1.47453	0.116209	0.999953
ENSG00000162975	KCNF1	potassium voltage-gated channel modifier subfamily F member 1 [Source:HGNC Symbol;Acc:HGNC:6246]	protein_coding	1.47134	0.0290476	0.999953
ENSG00000267023	LRRC37A16P	leucine rich repeat containing 37 member A16, pseudogene [Source:HGNC Symbol;Acc:HGNC:43820]	transcribed_unprocessed_pseudogene	1.47105	0.115274	0.999953
ENSG00000091137	SLC26A4	solute carrier family 26 member 4 [Source:HGNC Symbol;Acc:HGNC:8818]	protein_coding	1.45735	0.0594044	0.999953
ENSG00000242852	ZNF709	zinc finger protein 709 [Source:HGNC Symbol;Acc:HGNC:20629]	protein_coding	1.45163	0.0687205	0.999953
ENSG00000232977	LINC00327	long intergenic non-protein coding RNA 327 [Source:HGNC Symbol;Acc:HGNC:42009]	lincRNA	1.44722	0.15802	0.999953
ENSG00000277459	AP001527.2		lincRNA	1.44711	0.0288094	0.999953
ENSG00000258092	AC005841.1		antisense_RNA	1.44634	0.0315828	0.999953
ENSG00000225742	LINC02036	long intergenic non-protein coding RNA 2036 [Source:HGNC Symbol;Acc:HGNC:52876]	lincRNA	1.44387	0.0490808	0.999953
ENSG00000177238	TRIM72	tripartite motif containing 72 [Source:HGNC Symbol;Acc:HGNC:32671]	protein_coding	1.44255	0.0854946	0.999953
ENSG00000283265	AL356234.2		lincRNA	1.44201	0.155702	0.999953
ENSG00000259658	AC027559.1		transcribed_unprocessed_pseudogene	1.43896	0.127447	0.999953
ENSG00000204894	AC104692.1		processed_pseudogene	1.43617	0.0945669	0.999953
ENSG00000264578	AC009630.3		antisense_RNA	1.42585	0.0685589	0.999953
ENSG00000145920	CPLX2	complexin 2 [Source:HGNC Symbol;Acc:HGNC:2310]	protein_coding	1.41241	0.0836319	0.999953
ENSG00000175426	PCSK1	proprotein convertase subtilisin/kexin type 1 [Source:HGNC Symbol;Acc:HGNC:8743]	protein_coding	1.40908	0.213993	0.999953
ENSG00000147206	NXF3	nuclear RNA export factor 3 [Source:HGNC Symbol;Acc:HGNC:8073]	protein_coding	1.39502	0.0513103	0.999953
ENSG00000288156				1.39444	0.0702218	0.999953
ENSG00000150201	FXYD4	FXYD domain containing ion transport regulator 4 [Source:HGNC Symbol;Acc:HGNC:4028]	protein_coding	1.39337	0.231986	0.999953
ENSG00000167419	LPO	lactoperoxidase [Source:HGNC Symbol;Acc:HGNC:6678]	protein_coding	1.39225	0.129606	0.999953
ENSG00000183715	OPCML	opioid binding protein/cell adhesion molecule like [Source:HGNC Symbol;Acc:HGNC:8143]	protein_coding	1.39107	0.156451	0.999953
ENSG00000236397	DDX11L2	DEAD/H-box helicase 11 like 2 [Source:HGNC Symbol;Acc:HGNC:37103]	unprocessed_pseudogene	1.39036	0.147816	0.999953
ENSG00000272084	AL137127.1		3prime_overlapping_ncRNA	1.38993	0.120751	0.999953
ENSG00000075388	FGF4	fibroblast growth factor 4 [Source:HGNC Symbol;Acc:HGNC:3682]	protein_coding	1.37948	0.205807	0.999953
ENSG00000269243	AC008894.2		antisense_RNA	1.37869	0.0928263	0.999953
ENSG00000105675	ATP4A	ATPase H+/K+ transporting alpha subunit [Source:HGNC Symbol;Acc:HGNC:819]	protein_coding	1.37395	0.050168	0.999953
ENSG00000285906				1.37281	0.293548	0.999953
ENSG00000100191	SLC5A4	solute carrier family 5 member 4 [Source:HGNC Symbol;Acc:HGNC:11039]	protein_coding	1.36474	0.0189182	0.999953
ENSG00000273212	AC000068.2		antisense_RNA	1.36433	0.109662	0.999953
ENSG00000250365	AL139353.2		antisense_RNA	1.35473	0.0659624	0.999953
ENSG00000140015	KCNH5	potassium voltage-gated channel subfamily H member 5 [Source:HGNC Symbol;Acc:HGNC:6254]	protein_coding	1.35293	0.183929	0.999953
ENSG00000173110	HSPA6	heat shock protein family A (Hsp70) member 6 [Source:HGNC Symbol;Acc:HGNC:5239]	protein_coding	1.35004	0.0674044	0.999953
ENSG00000229931	AL137003.1		antisense_RNA	1.34468	0.0962174	0.999953
ENSG00000230847	AC044797.1		unprocessed_pseudogene	1.33498	0.0432272	0.999953
ENSG00000215795	AL390728.2		processed_pseudogene	1.33352	0.041344	0.999953
ENSG00000043462	LCP2	lymphocyte cytosolic protein 2 [Source:HGNC Symbol;Acc:HGNC:6529]	protein_coding	1.33212	0.111664	0.999953
ENSG00000239791	AC002310.2		antisense_RNA	1.32977	0.0892521	0.999953
ENSG00000234076	TPRG1-AS1	TPRG1 antisense RNA 1 [Source:HGNC Symbol;Acc:HGNC:42391]	lincRNA	1.31999	0.149408	0.999953
ENSG00000224831	AC117395.2		processed_pseudogene	1.31542	0.0508828	0.999953
ENSG00000146678	IGFBP1	insulin like growth factor binding protein 1 [Source:HGNC Symbol;Acc:HGNC:5469]	protein_coding	1.31481	0.0426105	0.999953
ENSG00000136514	RTP4	receptor transporter protein 4 [Source:HGNC Symbol;Acc:HGNC:23992]	protein_coding	1.31419	0.0302565	0.999953
ENSG00000260328	AC104024.2		lincRNA	1.31076	0.265773	0.999953
ENSG00000197360	ZNF98	zinc finger protein 98 [Source:HGNC Symbol;Acc:HGNC:13174]	protein_coding	1.3029	0.0818134	0.999953
ENSG00000260423	LINC02367	long intergenic non-protein coding RNA 2367 [Source:HGNC Symbol;Acc:HGNC:53290]	lincRNA	1.2989	0.0494765	0.999953
ENSG00000260877	AP005233.2		lincRNA	1.29616	0.0258367	0.999953
ENSG00000258561	AL359232.1		lincRNA	1.29057	0.147208	0.999953
ENSG00000205436	EXOC3L4	exocyst complex component 3 like 4 [Source:HGNC Symbol;Acc:HGNC:20120]	protein_coding	1.28994	0.169612	0.999953
ENSG00000130957	FBP2	fructose-bisphosphatase 2 [Source:HGNC Symbol;Acc:HGNC:3607]	protein_coding	1.2819	0.15228	0.999953
ENSG00000134398	ERN2	endoplasmic reticulum to nucleus signaling 2 [Source:HGNC Symbol;Acc:HGNC:16942]	protein_coding	1.28161	0.172716	0.999953
ENSG00000268756	AC104534.1		antisense_RNA	1.28066	0.107562	0.999953
ENSG00000183598	HIST2H3D	histone cluster 2 H3 family member d [Source:HGNC Symbol;Acc:HGNC:25311]	protein_coding	1.27945	0.0706806	0.999953
ENSG00000057149	SERPINB3	serpin family B member 3 [Source:HGNC Symbol;Acc:HGNC:10569]	protein_coding	1.2753	0.157678	0.999953
ENSG00000183395	PMCH	pro-melanin concentrating hormone [Source:HGNC Symbol;Acc:HGNC:9109]	protein_coding	1.27486	0.126172	0.999953
ENSG00000272848	AL009176.1		lincRNA	1.2684	0.0228022	0.999953
ENSG00000233554	B4GALT1-AS1	B4GALT1 antisense RNA 1 [Source:HGNC Symbol;Acc:HGNC:49910]	antisense_RNA	1.26498	0.0684072	0.999953
ENSG00000250320	AC113383.1		antisense_RNA	1.26123	0.0272284	0.999953
ENSG00000180592	SKIDA1	SKI/DACH domain containing 1 [Source:HGNC Symbol;Acc:HGNC:32697]	protein_coding	1.25875	0.0479185	0.999953
ENSG00000272692	AC010997.4		lincRNA	1.25111	0.0589478	0.999953
ENSG00000233435	AGGF1P2	angiogenic factor with G-patch and FHA domains 1 pseudogene 2 [Source:HGNC Symbol;Acc:HGNC:38052]	processed_pseudogene	1.25008	0.052829	0.999953
ENSG00000279631	AL158211.5		TEC	1.2457	0.102094	0.999953
ENSG00000150750	C11orf53	chromosome 11 open reading frame 53 [Source:HGNC Symbol;Acc:HGNC:30527]	protein_coding	1.24456	0.224087	0.999953
ENSG00000268521	VN1R83P	vomeronasal 1 receptor 83 pseudogene [Source:HGNC Symbol;Acc:HGNC:37403]	unprocessed_pseudogene	1.24365	0.0282923	0.999953
ENSG00000222033	LINC01124	long intergenic non-protein coding RNA 1124 [Source:HGNC Symbol;Acc:HGNC:49270]	lincRNA	1.23438	0.0606184	0.999953
ENSG00000162552	WNT4	Wnt family member 4 [Source:HGNC Symbol;Acc:HGNC:12783]	protein_coding	1.23205	0.0858772	0.999953
ENSG00000226721	EEF1DP2	eukaryotic translation elongation factor 1 delta pseudogene 2 [Source:HGNC Symbol;Acc:HGNC:33523]	processed_pseudogene	1.23202	0.0762437	0.999953
ENSG00000268066	FMR1-AS1	FMR1 antisense RNA 1 (head to head) [Source:HGNC Symbol;Acc:HGNC:39081]	processed_transcript	1.23038	0.168981	0.999953
ENSG00000165507	C10orf10	chromosome 10 open reading frame 10 [Source:HGNC Symbol;Acc:HGNC:23355]	protein_coding	1.23032	0.00341822	0.999953
ENSG00000236307	EEF1E1P1	eukaryotic translation elongation factor 1 epsilon 1 pseudogene 1 [Source:HGNC Symbol;Acc:HGNC:51459]	processed_pseudogene	1.23024	0.162655	0.999953
ENSG00000283312	AC017104.4		processed_pseudogene	1.22872	0.0894483	0.999953
ENSG00000259362	AC046168.1		lincRNA	1.22811	0.132411	0.999953
ENSG00000266751	MIR3661	microRNA 3661 [Source:HGNC Symbol;Acc:HGNC:38892]	miRNA	1.22481	0.16107	0.999953
ENSG00000201302	SNORA65	small nucleolar RNA, H/ACA box 65 [Source:HGNC Symbol;Acc:HGNC:10222]	snoRNA	1.22352	0.0774948	0.999953
ENSG00000205089	CCNI2	cyclin I family member 2 [Source:HGNC Symbol;Acc:HGNC:33869]	protein_coding	1.21577	0.0326675	0.999953
ENSG00000255425	OR8G3P	olfactory receptor family 8 subfamily G member 3 pseudogene [Source:HGNC Symbol;Acc:HGNC:14698]	transcribed_unprocessed_pseudogene	1.2123	0.149035	0.999953
ENSG00000280129	AL132780.5		TEC	1.21161	0.0252804	0.999953
ENSG00000173988	LRRC63	leucine rich repeat containing 63 [Source:HGNC Symbol;Acc:HGNC:34296]	protein_coding	1.2116	0.128752	0.999953
ENSG00000250644	AC068580.4		protein_coding	1.20781	0.341312	0.999953
ENSG00000261349	AL031432.2		unprocessed_pseudogene	1.20235	0.0746465	0.999953
ENSG00000232334	AL683842.1		processed_pseudogene	1.19577	0.14758	0.999953
ENSG00000121769	FABP3	fatty acid binding protein 3 [Source:HGNC Symbol;Acc:HGNC:3557]	protein_coding	1.19533	0.169786	0.999953
ENSG00000166741	NNMT	nicotinamide N-methyltransferase [Source:HGNC Symbol;Acc:HGNC:7861]	protein_coding	1.19259	0.00527474	0.999953
ENSG00000276698	AL136295.6		lincRNA	1.18558	0.107891	0.999953
ENSG00000166206	GABRB3	gamma-aminobutyric acid type A receptor beta3 subunit [Source:HGNC Symbol;Acc:HGNC:4083]	protein_coding	1.1838	0.184211	0.999953
ENSG00000102802	MEDAG	mesenteric estrogen dependent adipogenesis [Source:HGNC Symbol;Acc:HGNC:25926]	protein_coding	1.18152	0.161686	0.999953
ENSG00000286750				1.18069	0.286576	0.999953
ENSG00000111913	RIPOR2	RHO family interacting cell polarization regulator 2 [Source:HGNC Symbol;Acc:HGNC:13872]	protein_coding	1.17983	0.146916	0.999953
ENSG00000228613	AC141930.1		antisense_RNA	1.17945	0.206723	0.999953
ENSG00000259511	UBE2Q2L	ubiquitin conjugating enzyme E2 Q2 like [Source:HGNC Symbol;Acc:HGNC:44656]	protein_coding	1.17895	0.112342	0.999953
ENSG00000287362				1.1788	0.0593154	0.999953
ENSG00000119457	SLC46A2	solute carrier family 46 member 2 [Source:HGNC Symbol;Acc:HGNC:16055]	protein_coding	1.1772	0.148836	0.999953
ENSG00000257038	AP002761.3		antisense_RNA	1.17378	0.178602	0.999953
ENSG00000135409	AMHR2	anti-Mullerian hormone receptor type 2 [Source:HGNC Symbol;Acc:HGNC:465]	protein_coding	1.1736	0.160152	0.999953
ENSG00000225905	AL391244.2		antisense_RNA	1.17184	0.102502	0.999953
ENSG00000272182	AC135507.1		antisense_RNA	1.1715	0.0762857	0.999953
ENSG00000258592	AL391152.1		lincRNA	1.17141	0.283644	0.999953
ENSG00000229950	TFAP2A-AS1	TFAP2A antisense RNA 1 [Source:HGNC Symbol;Acc:HGNC:40579]	antisense_RNA	1.17068	0.147479	0.999953
ENSG00000164385	LINC01600	long intergenic non-protein coding RNA 1600 [Source:HGNC Symbol;Acc:HGNC:21600]	lincRNA	1.16951	0.0720184	0.999953
ENSG00000258232	AC125611.3		antisense_RNA	1.16398	0.0313665	0.999953
ENSG00000259915	AC017071.1		lincRNA	1.16266	0.13239	0.999953
ENSG00000106631	MYL7	myosin light chain 7 [Source:HGNC Symbol;Acc:HGNC:21719]	protein_coding	1.15952	0.15156	0.999953
ENSG00000250302	LINC01618	long intergenic non-protein coding RNA 1618 [Source:HGNC Symbol;Acc:HGNC:27195]	lincRNA	1.15185	0.0769866	0.999953
ENSG00000270607	AC009549.1		lincRNA	1.15125	0.151055	0.999953
ENSG00000248927	AC114284.1		lincRNA	1.14621	0.0815843	0.999953
ENSG00000221539	SNORD99	small nucleolar RNA, C/D box 99 [Source:HGNC Symbol;Acc:HGNC:32762]	snoRNA	1.14569	0.246085	0.999953
ENSG00000226421	SLC25A5P5	solute carrier family 25 member 5 pseudogene 5 [Source:HGNC Symbol;Acc:HGNC:511]	processed_pseudogene	1.14528	0.202238	0.999953
ENSG00000133124	IRS4	insulin receptor substrate 4 [Source:HGNC Symbol;Acc:HGNC:6128]	protein_coding	1.14358	0.224944	0.999953
ENSG00000104879	CKM	creatine kinase, M-type [Source:HGNC Symbol;Acc:HGNC:1994]	protein_coding	1.14027	0.254649	0.999953
ENSG00000143768	LEFTY2	left-right determination factor 2 [Source:HGNC Symbol;Acc:HGNC:3122]	protein_coding	1.13867	0.0418583	0.999953
ENSG00000262967	AC005921.2		antisense_RNA	1.13708	0.121079	0.999953
ENSG00000143171	RXRG	retinoid X receptor gamma [Source:HGNC Symbol;Acc:HGNC:10479]	protein_coding	1.1282	0.208114	0.999953
ENSG00000220472	AL139095.2		processed_pseudogene	1.12642	0.178229	0.999953
ENSG00000070808	CAMK2A	calcium/calmodulin dependent protein kinase II alpha [Source:HGNC Symbol;Acc:HGNC:1460]	protein_coding	1.12553	0.0892152	0.999953
ENSG00000287964				1.1252	0.214003	0.999953
ENSG00000184451	CCR10	C-C motif chemokine receptor 10 [Source:HGNC Symbol;Acc:HGNC:4474]	protein_coding	1.12383	0.0602932	0.999953
ENSG00000166342	NETO1	neuropilin and tolloid like 1 [Source:HGNC Symbol;Acc:HGNC:13823]	protein_coding	1.12379	0.180262	0.999953
ENSG00000143028	SYPL2	synaptophysin like 2 [Source:HGNC Symbol;Acc:HGNC:27638]	protein_coding	1.12126	0.0438082	0.999953
ENSG00000286945				1.11997	0.259917	0.999953
ENSG00000127507	ADGRE2	adhesion G protein-coupled receptor E2 [Source:HGNC Symbol;Acc:HGNC:3337]	protein_coding	1.11698	0.249668	0.999953
ENSG00000139985	ADAM21	ADAM metallopeptidase domain 21 [Source:HGNC Symbol;Acc:HGNC:200]	protein_coding	1.11453	0.0292086	0.999953
ENSG00000260653	AC237221.1		lincRNA	1.11108	0.256317	0.999953
ENSG00000213999	MEF2B	myocyte enhancer factor 2B [Source:HGNC Symbol;Acc:HGNC:6995]	protein_coding	1.10223	0.0914557	0.999953
ENSG00000268182	SMIM17	small integral membrane protein 17 [Source:HGNC Symbol;Acc:HGNC:27114]	protein_coding	1.0959	0.165378	0.999953
ENSG00000175003	SLC22A1	solute carrier family 22 member 1 [Source:HGNC Symbol;Acc:HGNC:10963]	protein_coding	1.09403	0.342588	0.999953
ENSG00000272255	AC113361.1		lincRNA	1.09061	0.308503	0.999953
ENSG00000279464	AC096720.2		TEC	1.08748	0.216931	0.999953
ENSG00000253972	MAL2	mal, T-cell differentiation protein 2 (gene/pseudogene) [Source:HGNC Symbol;Acc:HGNC:13634]	lincRNA	1.08694	0.152502	0.999953
ENSG00000203392	AC105020.1		antisense_RNA	1.08473	0.0591983	0.999953
ENSG00000258944	AC004846.2		antisense_RNA	1.08235	0.139467	0.999953
ENSG00000010438	PRSS3	protease, serine 3 [Source:HGNC Symbol;Acc:HGNC:9486]	protein_coding	1.0808	0.224278	0.999953
ENSG00000225721	AL592166.1		antisense_RNA	1.07975	0.0665582	0.999953
ENSG00000261096	AC073476.3		sense_overlapping	1.07964	0.35349	0.999953
ENSG00000159708	LRRC36	leucine rich repeat containing 36 [Source:HGNC Symbol;Acc:HGNC:25615]	protein_coding	1.07781	0.104241	0.999953
ENSG00000106366	SERPINE1	serpin family E member 1 [Source:HGNC Symbol;Acc:HGNC:8583]	protein_coding	1.07609	0.000129112	0.430978
ENSG00000214273	AGGF1P1	angiogenic factor with G-patch and FHA domains 1 pseudogene 1 [Source:HGNC Symbol;Acc:HGNC:38051]	processed_pseudogene	1.07378	0.290322	0.999953
ENSG00000182687	GALR2	galanin receptor 2 [Source:HGNC Symbol;Acc:HGNC:4133]	protein_coding	1.07326	0.0665828	0.999953
ENSG00000250742	LINC02381	long intergenic non-protein coding RNA 2381 [Source:HGNC Symbol;Acc:HGNC:53304]	lincRNA	1.06422	0.15537	0.999953
ENSG00000203914	HSP90B3P	heat shock protein 90 beta family member 3, pseudogene [Source:HGNC Symbol;Acc:HGNC:12100]	processed_pseudogene	1.06025	0.121939	0.999953
ENSG00000101680	LAMA1	laminin subunit alpha 1 [Source:HGNC Symbol;Acc:HGNC:6481]	protein_coding	1.05703	0.0156421	0.999953
ENSG00000234694	AL139289.2		antisense_RNA	1.05637	0.0404827	0.999953
ENSG00000168874	ATOH8	atonal bHLH transcription factor 8 [Source:HGNC Symbol;Acc:HGNC:24126]	protein_coding	1.05423	0.00978082	0.999953
ENSG00000264734	AC069061.2		lincRNA	1.05305	0.0733784	0.999953
ENSG00000144407	PTH2R	parathyroid hormone 2 receptor [Source:HGNC Symbol;Acc:HGNC:9609]	protein_coding	1.04945	0.227052	0.999953
ENSG00000123496	IL13RA2	interleukin 13 receptor subunit alpha 2 [Source:HGNC Symbol;Acc:HGNC:5975]	protein_coding	1.04934	0.101844	0.999953
ENSG00000154319	FAM167A	family with sequence similarity 167 member A [Source:HGNC Symbol;Acc:HGNC:15549]	protein_coding	1.04758	0.0119909	0.999953
ENSG00000225806	AL121917.1		antisense_RNA	1.04491	0.136178	0.999953
ENSG00000257803	AC010200.1		processed_pseudogene	1.04401	0.169078	0.999953
ENSG00000058335	RASGRF1	Ras protein specific guanine nucleotide releasing factor 1 [Source:HGNC Symbol;Acc:HGNC:9875]	protein_coding	1.04229	0.198187	0.999953
ENSG00000250081	AC025176.1		lincRNA	1.04223	0.104118	0.999953
ENSG00000134917	ADAMTS8	ADAM metallopeptidase with thrombospondin type 1 motif 8 [Source:HGNC Symbol;Acc:HGNC:224]	protein_coding	1.0359	0.0375443	0.999953
ENSG00000178150	ZNF114	zinc finger protein 114 [Source:HGNC Symbol;Acc:HGNC:12894]	protein_coding	1.03491	0.0464167	0.999953
ENSG00000151376	ME3	malic enzyme 3 [Source:HGNC Symbol;Acc:HGNC:6985]	protein_coding	1.03471	0.0156585	0.999953
ENSG00000134242	PTPN22	protein tyrosine phosphatase, non-receptor type 22 [Source:HGNC Symbol;Acc:HGNC:9652]	protein_coding	1.03284	0.337059	0.999953
ENSG00000102174	PHEX	phosphate regulating endopeptidase homolog X-linked [Source:HGNC Symbol;Acc:HGNC:8918]	protein_coding	1.03095	0.136488	0.999953
ENSG00000117707	PROX1	prospero homeobox 1 [Source:HGNC Symbol;Acc:HGNC:9459]	protein_coding	1.02964	0.291819	0.999953
ENSG00000227766	AL671277.1		unprocessed_pseudogene	1.02773	0.0991898	0.999953
ENSG00000258938	AL162311.3		antisense_RNA	1.02555	0.202962	0.999953
ENSG00000237595	AL161937.2		lincRNA	1.02359	0.295142	0.999953
ENSG00000205927	OLIG2	oligodendrocyte transcription factor 2 [Source:HGNC Symbol;Acc:HGNC:9398]	protein_coding	1.023	0.323619	0.999953
ENSG00000231767	AL136454.1		processed_pseudogene	1.02266	0.0907501	0.999953
ENSG00000227210	AC079145.1		antisense_RNA	1.0211	0.0826687	0.999953
ENSG00000236204	LINC01376	long intergenic non-protein coding RNA 1376 [Source:HGNC Symbol;Acc:HGNC:50637]	lincRNA	1.02014	0.229344	0.999953
ENSG00000279799	AC006077.2		TEC	1.0201	0.0999551	0.999953
ENSG00000233924	RPSAP13	ribosomal protein SA pseudogene 13 [Source:HGNC Symbol;Acc:HGNC:6505]	processed_pseudogene	1.01643	0.238327	0.999953
ENSG00000223392	CLDN10-AS1	CLDN10 antisense RNA 1 [Source:HGNC Symbol;Acc:HGNC:39907]	antisense_RNA	1.01027	0.167989	0.999953
ENSG00000236345	AL354719.2		antisense_RNA	1.00925	0.175838	0.999953
ENSG00000203837	PNLIPRP3	pancreatic lipase related protein 3 [Source:HGNC Symbol;Acc:HGNC:23492]	protein_coding	1.00775	0.200934	0.999953
ENSG00000164047	CAMP	cathelicidin antimicrobial peptide [Source:HGNC Symbol;Acc:HGNC:1472]	protein_coding	1.00733	0.202019	0.999953
ENSG00000185837	HDHD5-AS1	HDHD5 antisense RNA 1 [Source:HGNC Symbol;Acc:HGNC:1842]	antisense_RNA	1.006	0.198404	0.999953
ENSG00000263567	AC007923.1		lincRNA	1.00584	0.361078	0.999953
ENSG00000283355	AC074194.2		TEC	1.00067	0.096837	0.999953
ENSG00000231473	LINC00441	long intergenic non-protein coding RNA 441 [Source:HGNC Symbol;Acc:HGNC:42778]	lincRNA	1.00054	0.152587	0.999953
ENSG00000229334	AC046143.1		antisense_RNA	0.999512	0.07925	0.999953
ENSG00000143921	ABCG8	ATP binding cassette subfamily G member 8 [Source:HGNC Symbol;Acc:HGNC:13887]	protein_coding	0.998732	0.0143585	0.999953
ENSG00000168930	TRIM49	tripartite motif containing 49 [Source:HGNC Symbol;Acc:HGNC:13431]	protein_coding	0.998019	0.236383	0.999953
ENSG00000286614				0.995344	0.272275	0.999953
ENSG00000234147	AL035446.1		lincRNA	0.994745	0.0943003	0.999953
ENSG00000164308	ERAP2	endoplasmic reticulum aminopeptidase 2 [Source:HGNC Symbol;Acc:HGNC:29499]	protein_coding	0.994096	0.127367	0.999953
ENSG00000122432	SPATA1	spermatogenesis associated 1 [Source:HGNC Symbol;Acc:HGNC:14682]	protein_coding	0.993055	0.0790237	0.999953
ENSG00000173698	ADGRG2	adhesion G protein-coupled receptor G2 [Source:HGNC Symbol;Acc:HGNC:4516]	protein_coding	0.990942	0.138217	0.999953
ENSG00000148600	CDHR1	cadherin related family member 1 [Source:HGNC Symbol;Acc:HGNC:14550]	protein_coding	0.990654	0.0185339	0.999953
ENSG00000100373	UPK3A	uroplakin 3A [Source:HGNC Symbol;Acc:HGNC:12580]	protein_coding	0.989645	0.243109	0.999953
ENSG00000217702	AC073263.1		lincRNA	0.989123	0.0658278	0.999953
ENSG00000188739	RBM34	RNA binding motif protein 34 [Source:HGNC Symbol;Acc:HGNC:28965]	protein_coding	0.988495	0.0547124	0.999953
ENSG00000274987	AC092794.1		antisense_RNA	0.986846	0.188295	0.999953
ENSG00000283491	AC017104.5		unprocessed_pseudogene	0.984511	0.0546039	0.999953
ENSG00000286261				0.984144	0.0496289	0.999953
ENSG00000250337	LINC01021	long intergenic non-protein coding RNA 1021 [Source:HGNC Symbol;Acc:HGNC:48995]	lincRNA	0.981477	0.397136	0.999953
ENSG00000279970	AC023024.2		TEC	0.981184	0.107127	0.999953
ENSG00000280064	AC130304.1		TEC	0.980257	0.272181	0.999953
ENSG00000165197	VEGFD	vascular endothelial growth factor D [Source:HGNC Symbol;Acc:HGNC:3708]	protein_coding	0.978396	0.274576	0.999953
ENSG00000160318	CLDND2	claudin domain containing 2 [Source:HGNC Symbol;Acc:HGNC:28511]	protein_coding	0.978246	0.207743	0.999953
ENSG00000277423	AC069234.5		lincRNA	0.977354	0.350688	0.999953
ENSG00000266265	KLF14	Kruppel like factor 14 [Source:HGNC Symbol;Acc:HGNC:23025]	protein_coding	0.976059	0.353883	0.999953
ENSG00000239388	ASB14	ankyrin repeat and SOCS box containing 14 [Source:HGNC Symbol;Acc:HGNC:19766]	protein_coding	0.975544	0.326623	0.999953
ENSG00000254438	AC022240.1		lincRNA	0.9753	0.247092	0.999953
ENSG00000255837	TAS2R20	taste 2 receptor member 20 [Source:HGNC Symbol;Acc:HGNC:19109]	protein_coding	0.975214	0.215759	0.999953
ENSG00000270953	AC007938.3		antisense_RNA	0.975191	0.14189	0.999953
ENSG00000278467	AC138393.3		lincRNA	0.9736	0.296497	0.999953
ENSG00000285106				0.971274	0.129525	0.999953
ENSG00000117594	HSD11B1	hydroxysteroid 11-beta dehydrogenase 1 [Source:HGNC Symbol;Acc:HGNC:5208]	protein_coding	0.97061	7.80238e-05	0.378064
ENSG00000148735	PLEKHS1	pleckstrin homology domain containing S1 [Source:HGNC Symbol;Acc:HGNC:26285]	protein_coding	0.970492	0.152685	0.999953
ENSG00000214575	CPEB1	cytoplasmic polyadenylation element binding protein 1 [Source:HGNC Symbol;Acc:HGNC:21744]	protein_coding	0.968901	0.18209	0.999953
ENSG00000250412	KLHL2P1	kelch like family member 2 pseudogene 1 [Source:HGNC Symbol;Acc:HGNC:44046]	unprocessed_pseudogene	0.965334	0.230553	0.999953
ENSG00000183114	FAM43B	family with sequence similarity 43 member B [Source:HGNC Symbol;Acc:HGNC:31791]	protein_coding	0.964275	0.293347	0.999953
ENSG00000107611	CUBN	cubilin [Source:HGNC Symbol;Acc:HGNC:2548]	protein_coding	0.964079	0.277122	0.999953
ENSG00000236296	GUSBP5	glucuronidase, beta pseudogene 5 [Source:HGNC Symbol;Acc:HGNC:42319]	transcribed_processed_pseudogene	0.963795	0.209874	0.999953
ENSG00000268606	MAGEA2	MAGE family member A2 [Source:HGNC Symbol;Acc:HGNC:6800]	protein_coding	0.963556	0.0910223	0.999953
ENSG00000278867	AC090616.7		TEC	0.963268	0.194131	0.999953
ENSG00000251600	AC139713.2		processed_transcript	0.958783	0.307464	0.999953
ENSG00000260350	AC012173.1		antisense_RNA	0.958359	0.100971	0.999953
ENSG00000136732	GYPC	glycophorin C (Gerbich blood group) [Source:HGNC Symbol;Acc:HGNC:4704]	protein_coding	0.957856	6.81286e-05	0.378064
ENSG00000126218	F10	coagulation factor X [Source:HGNC Symbol;Acc:HGNC:3528]	protein_coding	0.956255	0.0510505	0.999953
ENSG00000255200	PGAM1P8	phosphoglycerate mutase 1 pseudogene 8 [Source:HGNC Symbol;Acc:HGNC:42455]	transcribed_processed_pseudogene	0.951864	0.263106	0.999953
ENSG00000287664				0.947825	0.305305	0.999953
ENSG00000188676	IDO2	indoleamine 2,3-dioxygenase 2 [Source:HGNC Symbol;Acc:HGNC:27269]	protein_coding	0.947002	0.386224	0.999953
ENSG00000168515	SCGB1D1	secretoglobin family 1D member 1 [Source:HGNC Symbol;Acc:HGNC:18395]	protein_coding	0.945889	0.390188	0.999953
ENSG00000213385	AC105052.2		processed_pseudogene	0.94493	0.197239	0.999953
ENSG00000189001	SBSN	suprabasin [Source:HGNC Symbol;Acc:HGNC:24950]	protein_coding	0.944084	0.11668	0.999953
ENSG00000171790	SLFNL1	schlafen like 1 [Source:HGNC Symbol;Acc:HGNC:26313]	protein_coding	0.943707	0.236896	0.999953
ENSG00000187775	DNAH17	dynein axonemal heavy chain 17 [Source:HGNC Symbol;Acc:HGNC:2946]	protein_coding	0.943389	0.159751	0.999953
ENSG00000257443	AC068305.3		antisense_RNA	0.942656	0.303126	0.999953
ENSG00000275902	AC139530.3		antisense_RNA	0.939764	0.254529	0.999953
ENSG00000066185	ZMYND12	zinc finger MYND-type containing 12 [Source:HGNC Symbol;Acc:HGNC:21192]	protein_coding	0.939491	0.0215077	0.999953
ENSG00000187243	MAGED4B	MAGE family member D4B [Source:HGNC Symbol;Acc:HGNC:22880]	protein_coding	0.938897	0.208392	0.999953
ENSG00000266910	AC008507.1		processed_pseudogene	0.938746	0.365639	0.999953
ENSG00000124882	EREG	epiregulin [Source:HGNC Symbol;Acc:HGNC:3443]	protein_coding	0.938264	0.353541	0.999953
ENSG00000272948	AP001412.1		antisense_RNA	0.937676	0.340565	0.999953
ENSG00000154016	GRAP	GRB2-related adaptor protein [Source:HGNC Symbol;Acc:HGNC:4562]	protein_coding	0.937336	0.31935	0.999953
ENSG00000274859	AC131238.1		antisense_RNA	0.934729	0.190232	0.999953
ENSG00000260060	AC009088.1		antisense_RNA	0.934227	0.302347	0.999953
ENSG00000216901	ZNF603P	zinc finger protein 603, pseudogene [Source:HGNC Symbol;Acc:HGNC:23322]	unprocessed_pseudogene	0.931664	0.23936	0.999953
ENSG00000140274	DUOXA2	dual oxidase maturation factor 2 [Source:HGNC Symbol;Acc:HGNC:32698]	protein_coding	0.930381	0.0786806	0.999953
ENSG00000265735	RN7SL5P	RNA, 7SL, cytoplasmic 5, pseudogene [Source:HGNC Symbol;Acc:HGNC:10040]	misc_RNA	0.927589	0.125243	0.999953
ENSG00000257390	AC023055.1		protein_coding	0.925678	0.168585	0.999953
ENSG00000230562	FAM133DP	family with sequence similarity 133 member D, pseudogene [Source:HGNC Symbol;Acc:HGNC:44192]	processed_pseudogene	0.925636	0.357024	0.999953
ENSG00000228709	AP001065.1		lincRNA	0.924714	0.346734	0.999953
ENSG00000156009	MAGEA8	MAGE family member A8 [Source:HGNC Symbol;Acc:HGNC:6806]	protein_coding	0.923619	0.370501	0.999953
ENSG00000287576				0.923529	0.326925	0.999953
ENSG00000173809	TDRD12	tudor domain containing 12 [Source:HGNC Symbol;Acc:HGNC:25044]	protein_coding	0.923456	0.253812	0.999953
ENSG00000166927	MS4A7	membrane spanning 4-domains A7 [Source:HGNC Symbol;Acc:HGNC:13378]	protein_coding	0.922549	0.0539655	0.999953
ENSG00000259448	LINC02352	long intergenic non-protein coding RNA 2352 [Source:HGNC Symbol;Acc:HGNC:53274]	lincRNA	0.922033	0.0429189	0.999953
ENSG00000125084	WNT1	Wnt family member 1 [Source:HGNC Symbol;Acc:HGNC:12774]	protein_coding	0.920299	0.196502	0.999953
ENSG00000171303	KCNK3	potassium two pore domain channel subfamily K member 3 [Source:HGNC Symbol;Acc:HGNC:6278]	protein_coding	0.919813	0.122088	0.999953
ENSG00000261641	AL031600.3		antisense_RNA	0.919776	0.157226	0.999953
ENSG00000250917	AL035458.2		sense_overlapping	0.91934	0.0695389	0.999953
ENSG00000089558	KCNH4	potassium voltage-gated channel subfamily H member 4 [Source:HGNC Symbol;Acc:HGNC:6253]	protein_coding	0.917473	0.274931	0.999953
ENSG00000253133	AC009630.1		antisense_RNA	0.91457	0.17861	0.999953
ENSG00000254610	AC004923.1		transcribed_unprocessed_pseudogene	0.912516	0.207643	0.999953
ENSG00000182578	CSF1R	colony stimulating factor 1 receptor [Source:HGNC Symbol;Acc:HGNC:2433]	protein_coding	0.911888	0.185442	0.999953
ENSG00000167355	AC087380.1		processed_transcript	0.91168	0.305964	0.999953
ENSG00000224389	C4B	complement C4B (Chido blood group) [Source:HGNC Symbol;Acc:HGNC:1324]	protein_coding	0.910854	0.234827	0.999953
ENSG00000164946	FREM1	FRAS1 related extracellular matrix 1 [Source:HGNC Symbol;Acc:HGNC:23399]	protein_coding	0.909177	0.246954	0.999953
ENSG00000227540	DNAJC9-AS1	DNAJC9 antisense RNA 1 [Source:NCBI gene;Acc:414245]	antisense_RNA	0.908259	0.0298634	0.999953
ENSG00000273449	AC093788.1		lincRNA	0.90806	0.314704	0.999953
ENSG00000169715	MT1E	metallothionein 1E [Source:HGNC Symbol;Acc:HGNC:7397]	protein_coding	0.905637	0.064777	0.999953
ENSG00000135929	CYP27A1	cytochrome P450 family 27 subfamily A member 1 [Source:HGNC Symbol;Acc:HGNC:2605]	protein_coding	0.905508	0.0538517	0.999953
ENSG00000160539	PLPP7	phospholipid phosphatase 7 (inactive) [Source:HGNC Symbol;Acc:HGNC:28174]	protein_coding	0.905427	0.135553	0.999953
ENSG00000234290	AC116366.1		antisense_RNA	0.904485	0.259014	0.999953
ENSG00000226690	AC013470.2		protein_coding	0.903909	0.263085	0.999953
ENSG00000026559	KCNG1	potassium voltage-gated channel modifier subfamily G member 1 [Source:HGNC Symbol;Acc:HGNC:6248]	protein_coding	0.903395	0.00173341	0.999953
ENSG00000151702	FLI1	Fli-1 proto-oncogene, ETS transcription factor [Source:HGNC Symbol;Acc:HGNC:3749]	protein_coding	0.903032	0.0132139	0.999953
ENSG00000273061	CDC37L1-AS1	CDC37L1 antisense RNA 1 (head to head) [Source:HGNC Symbol;Acc:HGNC:49735]	lincRNA	0.902988	0.181848	0.999953
ENSG00000124780	KCNK17	potassium two pore domain channel subfamily K member 17 [Source:HGNC Symbol;Acc:HGNC:14465]	protein_coding	0.900693	0.185238	0.999953
ENSG00000112541	PDE10A	phosphodiesterase 10A [Source:HGNC Symbol;Acc:HGNC:8772]	protein_coding	0.898821	0.183019	0.999953
ENSG00000262668	AJ003147.2		antisense_RNA	0.897472	0.115229	0.999953
ENSG00000253807	LINC01170	long intergenic non-protein coding RNA 1170 [Source:HGNC Symbol;Acc:HGNC:49542]	lincRNA	0.895678	0.258142	0.999953
ENSG00000162490	DRAXIN	dorsal inhibitory axon guidance protein [Source:HGNC Symbol;Acc:HGNC:25054]	protein_coding	0.895218	0.0899155	0.999953
ENSG00000183298	RPSAP19	ribosomal protein SA pseudogene 19 [Source:HGNC Symbol;Acc:HGNC:36508]	processed_pseudogene	0.895135	0.330246	0.999953
ENSG00000266074	BAHCC1	BAH domain and coiled-coil containing 1 [Source:HGNC Symbol;Acc:HGNC:29279]	protein_coding	0.893998	0.0280604	0.999953
ENSG00000270069	MIR222HG	MIR222 host gene [Source:HGNC Symbol;Acc:HGNC:49555]	lincRNA	0.892396	0.171907	0.999953
ENSG00000267454	ZNF582-AS1	ZNF582 antisense RNA 1 (head to head) [Source:HGNC Symbol;Acc:HGNC:25213]	lincRNA	0.890806	0.0731695	0.999953
ENSG00000253404	AC034243.1		antisense_RNA	0.889148	0.367291	0.999953
ENSG00000261226	AC092384.3		sense_intronic	0.882626	0.0904766	0.999953
ENSG00000165084	C8orf34	chromosome 8 open reading frame 34 [Source:HGNC Symbol;Acc:HGNC:30905]	protein_coding	0.882243	0.116397	0.999953
ENSG00000261663	AC009065.8		antisense_RNA	0.881615	0.121376	0.999953
ENSG00000161270	NPHS1	NPHS1, nephrin [Source:HGNC Symbol;Acc:HGNC:7908]	protein_coding	0.876337	0.408486	0.999953
ENSG00000286529				0.875913	0.221559	0.999953
ENSG00000272525	AC099522.2		lincRNA	0.874762	0.180736	0.999953
ENSG00000275888	AC132872.3		antisense_RNA	0.874565	0.191515	0.999953
ENSG00000234769	WASH4P	WAS protein family homolog 4 pseudogene [Source:HGNC Symbol;Acc:HGNC:14126]	unprocessed_pseudogene	0.873689	0.0191737	0.999953
ENSG00000232485	AC098820.1		processed_transcript	0.871904	0.177411	0.999953
ENSG00000229127	AC007038.1		antisense_RNA	0.871709	0.29196	0.999953
ENSG00000124102	PI3	peptidase inhibitor 3 [Source:HGNC Symbol;Acc:HGNC:8947]	protein_coding	0.87162	0.14821	0.999953
ENSG00000271870	AC024060.1		antisense_RNA	0.869788	0.333354	0.999953
ENSG00000234961	AL133415.1		antisense_RNA	0.869111	0.333442	0.999953
ENSG00000157021	FAM92A1P1	family with sequence similarity 92 member A1 pseudogene 1 [Source:HGNC Symbol;Acc:HGNC:32278]	unprocessed_pseudogene	0.868164	0.183129	0.999953
ENSG00000105499	PLA2G4C	phospholipase A2 group IVC [Source:HGNC Symbol;Acc:HGNC:9037]	protein_coding	0.865855	0.0570127	0.999953
ENSG00000260949	AP006545.1		sense_overlapping	0.86505	0.198963	0.999953
ENSG00000197888	UGT2B17	UDP glucuronosyltransferase family 2 member B17 [Source:HGNC Symbol;Acc:HGNC:12547]	protein_coding	0.864135	0.385466	0.999953
ENSG00000272791	AC073389.3		lincRNA	0.861948	0.247833	0.999953
ENSG00000150594	ADRA2A	adrenoceptor alpha 2A [Source:HGNC Symbol;Acc:HGNC:281]	protein_coding	0.861774	0.184045	0.999953
ENSG00000205100	HSP90AA4P	heat shock protein 90 alpha family class A member 4, pseudogene [Source:HGNC Symbol;Acc:HGNC:5255]	transcribed_processed_pseudogene	0.861499	0.261974	0.999953
ENSG00000080573	COL5A3	collagen type V alpha 3 chain [Source:HGNC Symbol;Acc:HGNC:14864]	protein_coding	0.860515	0.0023814	0.999953
ENSG00000266708	AP001793.2		antisense_RNA	0.859569	0.322458	0.999953
ENSG00000205976	AC091951.1		unprocessed_pseudogene	0.859263	0.314035	0.999953
ENSG00000204442	FAM155A	family with sequence similarity 155 member A [Source:HGNC Symbol;Acc:HGNC:33877]	protein_coding	0.859185	0.00855569	0.999953
ENSG00000254577	AC087276.2		sense_overlapping	0.858647	0.213407	0.999953
ENSG00000143869	GDF7	growth differentiation factor 7 [Source:HGNC Symbol;Acc:HGNC:4222]	protein_coding	0.858442	0.316824	0.999953
ENSG00000238197	PAXBP1-AS1	PAXBP1 antisense RNA 1 [Source:HGNC Symbol;Acc:HGNC:39603]	antisense_RNA	0.856835	0.0779954	0.999953
ENSG00000242396	AC096536.3		antisense_RNA	0.848241	0.0261505	0.999953
ENSG00000134516	DOCK2	dedicator of cytokinesis 2 [Source:HGNC Symbol;Acc:HGNC:2988]	protein_coding	0.848031	0.364701	0.999953
ENSG00000196581	AJAP1	adherens junctions associated protein 1 [Source:HGNC Symbol;Acc:HGNC:30801]	protein_coding	0.847746	0.164619	0.999953
ENSG00000254966	AC103974.1		antisense_RNA	0.847688	0.304172	0.999953
ENSG00000253363	AC090809.1		lincRNA	0.844222	0.0703905	0.999953
ENSG00000287817				0.844011	0.189294	0.999953
ENSG00000288033				0.843686	0.404955	0.999953
ENSG00000105605	CACNG7	calcium voltage-gated channel auxiliary subunit gamma 7 [Source:HGNC Symbol;Acc:HGNC:13626]	protein_coding	0.843329	0.370532	0.999953
ENSG00000284837				0.843092	0.235919	0.999953
ENSG00000283632	EXOC3L2	exocyst complex component 3 like 2 [Source:HGNC Symbol;Acc:HGNC:30162]	protein_coding	0.84245	0.122106	0.999953
ENSG00000227591	AL031316.1		antisense_RNA	0.841569	0.262128	0.999953
ENSG00000177675	CD163L1	CD163 molecule like 1 [Source:HGNC Symbol;Acc:HGNC:30375]	protein_coding	0.840333	0.222444	0.999953
ENSG00000132530	XAF1	XIAP associated factor 1 [Source:HGNC Symbol;Acc:HGNC:30932]	protein_coding	0.838357	0.038564	0.999953
ENSG00000250608	AC010210.1		processed_transcript	0.837936	0.102046	0.999953
ENSG00000196656	AC004057.1		transcribed_processed_pseudogene	0.837692	0.143772	0.999953
ENSG00000152292	SH2D6	SH2 domain containing 6 [Source:HGNC Symbol;Acc:HGNC:30439]	protein_coding	0.836213	0.148348	0.999953
ENSG00000180438	TPRXL	tetrapeptide repeat homeobox like [Source:HGNC Symbol;Acc:HGNC:32178]	transcribed_processed_pseudogene	0.832519	0.271154	0.999953
ENSG00000268416	AC010329.1		lincRNA	0.832086	0.308436	0.999953
ENSG00000230212	AP000688.1		sense_intronic	0.831192	0.226992	0.999953
ENSG00000275450	PTGER4P2-CDK2AP2P2	PTGER4P2-CDK2AP2P2 readthrough, transcribed pseudogene [Source:NCBI gene;Acc:442421]	lincRNA	0.830978	0.340309	0.999953
ENSG00000103569	AQP9	aquaporin 9 [Source:HGNC Symbol;Acc:HGNC:643]	protein_coding	0.829686	0.219941	0.999953
ENSG00000007237	GAS7	growth arrest specific 7 [Source:HGNC Symbol;Acc:HGNC:4169]	protein_coding	0.828506	0.442317	0.999953
ENSG00000182257	PRR34	proline rich 34 [Source:HGNC Symbol;Acc:HGNC:25606]	protein_coding	0.82836	0.128126	0.999953
ENSG00000232862	AL138787.1		transcribed_processed_pseudogene	0.828	0.409654	0.999953
ENSG00000208772	SNORD94	small nucleolar RNA, C/D box 94 [Source:HGNC Symbol;Acc:HGNC:32756]	snoRNA	0.827597	0.280486	0.999953
ENSG00000099998	GGT5	gamma-glutamyltransferase 5 [Source:HGNC Symbol;Acc:HGNC:4260]	protein_coding	0.82659	0.431769	0.999953
ENSG00000099960	SLC7A4	solute carrier family 7 member 4 [Source:HGNC Symbol;Acc:HGNC:11062]	protein_coding	0.825588	0.286896	0.999953
ENSG00000212607	SNORA3B	small nucleolar RNA, H/ACA box 3B [Source:HGNC Symbol;Acc:HGNC:32638]	snoRNA	0.825249	0.235952	0.999953
ENSG00000213988	ZNF90	zinc finger protein 90 [Source:HGNC Symbol;Acc:HGNC:13165]	protein_coding	0.821688	0.0849458	0.999953
ENSG00000156804	FBXO32	F-box protein 32 [Source:HGNC Symbol;Acc:HGNC:16731]	protein_coding	0.821641	0.00305451	0.999953
ENSG00000230510	PPP5D1	PPP5 tetratricopeptide repeat domain containing 1 [Source:HGNC Symbol;Acc:HGNC:44209]	protein_coding	0.821393	0.16779	0.999953
ENSG00000047936	ROS1	ROS proto-oncogene 1, receptor tyrosine kinase [Source:HGNC Symbol;Acc:HGNC:10261]	protein_coding	0.820498	0.30694	0.999953
ENSG00000188687	SLC4A5	solute carrier family 4 member 5 [Source:HGNC Symbol;Acc:HGNC:18168]	protein_coding	0.81873	0.213949	0.999953
ENSG00000272768	AC004854.2		antisense_RNA	0.818238	0.488138	0.999953
ENSG00000163827	LRRC2	leucine rich repeat containing 2 [Source:HGNC Symbol;Acc:HGNC:14676]	protein_coding	0.817358	0.212068	0.999953
ENSG00000168126	OR2W6P	olfactory receptor family 2 subfamily W member 6 pseudogene [Source:HGNC Symbol;Acc:HGNC:15072]	unprocessed_pseudogene	0.817054	0.278585	0.999953
ENSG00000139549	DHH	desert hedgehog [Source:HGNC Symbol;Acc:HGNC:2865]	protein_coding	0.81605	0.255775	0.999953
ENSG00000115112	TFCP2L1	transcription factor CP2 like 1 [Source:HGNC Symbol;Acc:HGNC:17925]	protein_coding	0.814712	0.00158394	0.999953
ENSG00000109819	PPARGC1A	PPARG coactivator 1 alpha [Source:HGNC Symbol;Acc:HGNC:9237]	protein_coding	0.814385	0.00193152	0.999953
ENSG00000287250				0.814261	0.224211	0.999953
ENSG00000254165	AC090739.1		antisense_RNA	0.812795	0.292342	0.999953
ENSG00000226849	AL109811.1		antisense_RNA	0.812369	0.35624	0.999953
ENSG00000181418	DDN	dendrin [Source:HGNC Symbol;Acc:HGNC:24458]	protein_coding	0.811875	0.0322958	0.999953
ENSG00000153233	PTPRR	protein tyrosine phosphatase, receptor type R [Source:HGNC Symbol;Acc:HGNC:9680]	protein_coding	0.81165	0.328159	0.999953
ENSG00000162493	PDPN	podoplanin [Source:HGNC Symbol;Acc:HGNC:29602]	protein_coding	0.811563	0.144726	0.999953
ENSG00000172803	SNX32	sorting nexin 32 [Source:HGNC Symbol;Acc:HGNC:26423]	protein_coding	0.810893	0.103184	0.999953
ENSG00000096060	FKBP5	FK506 binding protein 5 [Source:HGNC Symbol;Acc:HGNC:3721]	protein_coding	0.810844	0.00286888	0.999953
ENSG00000213089	PDCL3P5	phosducin-like 3 pseudogene 5 [Source:HGNC Symbol;Acc:HGNC:44506]	processed_pseudogene	0.810154	0.248232	0.999953
ENSG00000257818	C1GALT1P1	core 1 synthase, glycoprotein-N-acetylgalactosamine 3-beta-galactosyltransferase 1 pseudogene 1 [Source:HGNC Symbol;Acc:HGNC:51614]	processed_pseudogene	0.810105	0.215005	0.999953
ENSG00000264107	AC138207.2		antisense_RNA	0.808748	0.352581	0.999953
ENSG00000110852	CLEC2B	C-type lectin domain family 2 member B [Source:HGNC Symbol;Acc:HGNC:2053]	protein_coding	0.808748	0.014159	0.999953
ENSG00000281903	LINC02246	long intergenic non-protein coding RNA 2246 [Source:HGNC Symbol;Acc:HGNC:53135]	lincRNA	0.806637	0.23851	0.999953
ENSG00000198133	TMEM229B	transmembrane protein 229B [Source:HGNC Symbol;Acc:HGNC:20130]	protein_coding	0.805263	0.305253	0.999953
ENSG00000108823	SGCA	sarcoglycan alpha [Source:HGNC Symbol;Acc:HGNC:10805]	protein_coding	0.804865	0.382135	0.999953
ENSG00000166863	TAC3	tachykinin 3 [Source:HGNC Symbol;Acc:HGNC:11521]	protein_coding	0.804077	0.366099	0.999953
ENSG00000273987	AC121761.2		sense_intronic	0.803664	0.193767	0.999953
ENSG00000148942	SLC5A12	solute carrier family 5 member 12 [Source:HGNC Symbol;Acc:HGNC:28750]	protein_coding	0.80356	0.329991	0.999953
ENSG00000263272	AC004148.2		antisense_RNA	0.803316	0.1521	0.999953
ENSG00000122862	SRGN	serglycin [Source:HGNC Symbol;Acc:HGNC:9361]	protein_coding	0.802954	1.86482e-05	0.361439
ENSG00000232940	HCG25	HLA complex group 25 (non-protein coding) [Source:HGNC Symbol;Acc:HGNC:20196]	antisense_RNA	0.802024	0.263967	0.999953
ENSG00000182983	ZNF662	zinc finger protein 662 [Source:HGNC Symbol;Acc:HGNC:31930]	protein_coding	0.800758	0.350965	0.999953
ENSG00000124785	NRN1	neuritin 1 [Source:HGNC Symbol;Acc:HGNC:17972]	protein_coding	0.800649	0.0787456	0.999953
ENSG00000235904	RBMS3-AS3	RBMS3 antisense RNA 3 [Source:HGNC Symbol;Acc:HGNC:39989]	antisense_RNA	0.800553	0.161153	0.999953
ENSG00000101542	CDH20	cadherin 20 [Source:HGNC Symbol;Acc:HGNC:1760]	protein_coding	0.800308	0.295749	0.999953
ENSG00000260874	AC106820.5		lincRNA	0.798192	0.140913	0.999953
ENSG00000255126	AP003064.1		antisense_RNA	0.797596	0.496506	0.999953
ENSG00000101638	ST8SIA5	ST8 alpha-N-acetyl-neuraminide alpha-2,8-sialyltransferase 5 [Source:HGNC Symbol;Acc:HGNC:17827]	protein_coding	0.795629	0.385639	0.999953
ENSG00000267108	AP001029.1		lincRNA	0.795353	0.41192	0.999953
ENSG00000261423	TMEM202-AS1	TMEM202 antisense RNA 1 [Source:HGNC Symbol;Acc:HGNC:53265]	lincRNA	0.795083	0.0793369	0.999953
ENSG00000226781	TBCAP1	tubulin folding cofactor A pseudogene 1 [Source:HGNC Symbol;Acc:HGNC:42630]	processed_pseudogene	0.794813	0.340197	0.999953
ENSG00000255114	AP003392.3		antisense_RNA	0.793757	0.323323	0.999953
ENSG00000272979	AC093388.1		antisense_RNA	0.793359	0.22586	0.999953
ENSG00000181240	SLC25A41	solute carrier family 25 member 41 [Source:HGNC Symbol;Acc:HGNC:28533]	protein_coding	0.791222	0.198344	0.999953
ENSG00000177464	GPR4	G protein-coupled receptor 4 [Source:HGNC Symbol;Acc:HGNC:4497]	protein_coding	0.790887	0.12504	0.999953
ENSG00000279191	AC068491.4		TEC	0.790852	0.399818	0.999953
ENSG00000198156	NPIPB6	nuclear pore complex interacting protein family member B6 [Source:HGNC Symbol;Acc:HGNC:37454]	protein_coding	0.790835	0.0394245	0.999953
ENSG00000237476	LINC01637	long intergenic non-protein coding RNA 1637 [Source:HGNC Symbol;Acc:HGNC:52424]	lincRNA	0.78816	0.0561426	0.999953
ENSG00000143603	KCNN3	potassium calcium-activated channel subfamily N member 3 [Source:HGNC Symbol;Acc:HGNC:6292]	protein_coding	0.788138	0.245475	0.999953
ENSG00000176692	FOXC2	forkhead box C2 [Source:HGNC Symbol;Acc:HGNC:3801]	protein_coding	0.788009	0.263166	0.999953
ENSG00000183943	PRKX	protein kinase, X-linked [Source:HGNC Symbol;Acc:HGNC:9441]	protein_coding	0.787788	0.000287595	0.430978
ENSG00000257219	LINC02407	long intergenic non-protein coding RNA 2407 [Source:HGNC Symbol;Acc:HGNC:53336]	lincRNA	0.787779	0.276817	0.999953
ENSG00000117525	F3	coagulation factor III, tissue factor [Source:HGNC Symbol;Acc:HGNC:3541]	protein_coding	0.783107	0.00142325	0.999953
ENSG00000261684	AC018362.1		antisense_RNA	0.782526	0.256297	0.999953
ENSG00000141579	ZNF750	zinc finger protein 750 [Source:HGNC Symbol;Acc:HGNC:25843]	protein_coding	0.781086	0.0076452	0.999953
ENSG00000229018	PMS2P7	PMS1 homolog 2, mismatch repair system component pseudogene 7 [Source:HGNC Symbol;Acc:HGNC:33515]	unprocessed_pseudogene	0.780899	0.325137	0.999953
ENSG00000280374	AC019080.5		sense_intronic	0.780059	0.222746	0.999953
ENSG00000260288	AC019294.2		processed_transcript	0.779839	0.253908	0.999953
ENSG00000004776	HSPB6	heat shock protein family B (small) member 6 [Source:HGNC Symbol;Acc:HGNC:26511]	protein_coding	0.779529	0.010506	0.999953
ENSG00000164616	FBXL21	F-box and leucine rich repeat protein 21 (gene/pseudogene) [Source:HGNC Symbol;Acc:HGNC:13600]	transcribed_unitary_pseudogene	0.779228	0.22802	0.999953
ENSG00000260101	AC008074.3		lincRNA	0.779116	0.296015	0.999953
ENSG00000270558	AC025449.1		processed_pseudogene	0.778754	0.167476	0.999953
ENSG00000234964	FABP5P7	fatty acid binding protein 5 pseudogene 7 [Source:HGNC Symbol;Acc:HGNC:31070]	processed_pseudogene	0.776959	0.410414	0.999953
ENSG00000264235	AP005329.1		antisense_RNA	0.776482	0.199916	0.999953
ENSG00000110446	SLC15A3	solute carrier family 15 member 3 [Source:HGNC Symbol;Acc:HGNC:18068]	protein_coding	0.776148	0.0929135	0.999953
ENSG00000165072	MAMDC2	MAM domain containing 2 [Source:HGNC Symbol;Acc:HGNC:23673]	protein_coding	0.775733	0.049523	0.999953
ENSG00000128692	EIF2S2P4	eukaryotic translation initiation factor 2 subunit 2 beta pseudogene 4 [Source:HGNC Symbol;Acc:HGNC:37626]	processed_pseudogene	0.775161	0.0390963	0.999953
ENSG00000188388	GOLGA6L3	golgin A6 family-like 3 [Source:HGNC Symbol;Acc:HGNC:37441]	unprocessed_pseudogene	0.774141	0.455859	0.999953
ENSG00000168679	SLC16A4	solute carrier family 16 member 4 [Source:HGNC Symbol;Acc:HGNC:10925]	protein_coding	0.772251	0.0399439	0.999953
ENSG00000235687	LINC00993	long intergenic non-protein coding RNA 993 [Source:HGNC Symbol;Acc:HGNC:48948]	transcribed_unprocessed_pseudogene	0.772168	0.25016	0.999953
ENSG00000287860				0.77018	0.228029	0.999953
ENSG00000272112	AC011374.2		lincRNA	0.768546	0.290484	0.999953
ENSG00000227375	DLG1-AS1	DLG1 antisense RNA 1 [Source:HGNC Symbol;Acc:HGNC:44154]	antisense_RNA	0.768319	0.121931	0.999953
ENSG00000267871	AC005261.1		antisense_RNA	0.767867	0.392671	0.999953
ENSG00000286785				0.767802	0.19223	0.999953
ENSG00000259856	RAB43P1	RAB43 pseudogene 1 [Source:HGNC Symbol;Acc:HGNC:33153]	processed_pseudogene	0.766036	0.293545	0.999953
ENSG00000249464	LINC01091	long intergenic non-protein coding RNA 1091 [Source:HGNC Symbol;Acc:HGNC:27721]	lincRNA	0.764389	0.0402858	0.999953
ENSG00000232527	AC245595.1		lincRNA	0.764075	0.41146	0.999953
ENSG00000149596	JPH2	junctophilin 2 [Source:HGNC Symbol;Acc:HGNC:14202]	protein_coding	0.763711	0.124126	0.999953
ENSG00000279500	AC108704.2		TEC	0.763706	0.0820808	0.999953
ENSG00000137752	CASP1	caspase 1 [Source:HGNC Symbol;Acc:HGNC:1499]	protein_coding	0.763254	0.326326	0.999953
ENSG00000229638	RPL4P4	ribosomal protein L4 pseudogene 4 [Source:HGNC Symbol;Acc:HGNC:36179]	processed_pseudogene	0.761776	0.0109409	0.999953
ENSG00000231566	AC234772.2		lincRNA	0.761251	0.446156	0.999953
ENSG00000272620	AFAP1-AS1	AFAP1 antisense RNA 1 [Source:HGNC Symbol;Acc:HGNC:28141]	antisense_RNA	0.760713	0.521814	0.999953
ENSG00000232973	CYP1B1-AS1	CYP1B1 antisense RNA 1 [Source:HGNC Symbol;Acc:HGNC:28543]	antisense_RNA	0.760111	0.125707	0.999953
ENSG00000158714	SLAMF8	SLAM family member 8 [Source:HGNC Symbol;Acc:HGNC:21391]	protein_coding	0.75861	0.106319	0.999953
ENSG00000118733	OLFM3	olfactomedin 3 [Source:HGNC Symbol;Acc:HGNC:17990]	protein_coding	0.75767	0.382132	0.999953
ENSG00000165917	RAPSN	receptor associated protein of the synapse [Source:HGNC Symbol;Acc:HGNC:9863]	protein_coding	0.756519	0.271589	0.999953
ENSG00000280149	AC004877.2		TEC	0.755467	0.183432	0.999953
ENSG00000252498	RNU6-1016P	RNA, U6 small nuclear 1016, pseudogene [Source:HGNC Symbol;Acc:HGNC:47979]	snRNA	0.754621	0.343079	0.999953
ENSG00000167034	NKX3-1	NK3 homeobox 1 [Source:HGNC Symbol;Acc:HGNC:7838]	protein_coding	0.754266	0.103288	0.999953
ENSG00000127249	ATP13A4	ATPase 13A4 [Source:HGNC Symbol;Acc:HGNC:25422]	protein_coding	0.753898	0.229692	0.999953
ENSG00000103489	XYLT1	xylosyltransferase 1 [Source:HGNC Symbol;Acc:HGNC:15516]	protein_coding	0.753879	0.170546	0.999953
ENSG00000269696	AC005498.3		antisense_RNA	0.7538	0.151877	0.999953
ENSG00000259659	AC009996.1		sense_intronic	0.753386	0.32526	0.999953
ENSG00000261742	LINC00922	long intergenic non-protein coding RNA 922 [Source:HGNC Symbol;Acc:HGNC:27545]	lincRNA	0.753093	0.332447	0.999953
ENSG00000221241	SNORD88A	small nucleolar RNA, C/D box 88A [Source:HGNC Symbol;Acc:HGNC:32747]	snoRNA	0.753031	0.296273	0.999953
ENSG00000142347	MYO1F	myosin IF [Source:HGNC Symbol;Acc:HGNC:7600]	protein_coding	0.751316	0.0827726	0.999953
ENSG00000244198	AC004889.1		antisense_RNA	0.750072	0.296269	0.999953
ENSG00000100985	MMP9	matrix metallopeptidase 9 [Source:HGNC Symbol;Acc:HGNC:7176]	protein_coding	0.750017	0.0902894	0.999953
ENSG00000118094	TREH	trehalase [Source:HGNC Symbol;Acc:HGNC:12266]	protein_coding	0.749683	0.179515	0.999953
ENSG00000272425	AC009902.3		lincRNA	0.749394	0.52063	0.999953
ENSG00000102524	TNFSF13B	TNF superfamily member 13b [Source:HGNC Symbol;Acc:HGNC:11929]	protein_coding	0.749042	0.26109	0.999953
ENSG00000285612				0.748088	0.357542	0.999953
ENSG00000250509	AC034213.1		lincRNA	0.748004	0.234114	0.999953
ENSG00000286511				0.747233	0.287546	0.999953
ENSG00000221963	APOL6	apolipoprotein L6 [Source:HGNC Symbol;Acc:HGNC:14870]	protein_coding	0.746871	0.000289068	0.430978
ENSG00000287086				0.7448	0.170704	0.999953
ENSG00000232187	FTH1P7	ferritin heavy chain 1 pseudogene 7 [Source:HGNC Symbol;Acc:HGNC:3994]	processed_pseudogene	0.744668	0.186671	0.999953
ENSG00000260572	AC069224.1		antisense_RNA	0.743373	0.318226	0.999953
ENSG00000248971	KRT8P46	keratin 8 pseudogene 46 [Source:HGNC Symbol;Acc:HGNC:39880]	processed_pseudogene	0.742498	0.18514	0.999953
ENSG00000163794	UCN	urocortin [Source:HGNC Symbol;Acc:HGNC:12516]	protein_coding	0.742426	0.257352	0.999953
ENSG00000253948	AC104986.2		lincRNA	0.74198	0.136371	0.999953
ENSG00000250995	AL391280.1		processed_pseudogene	0.741881	0.180259	0.999953
ENSG00000284015	MIR1281	microRNA 1281 [Source:HGNC Symbol;Acc:HGNC:35359]	miRNA	0.741341	0.262787	0.999953
ENSG00000285948				0.741268	0.30654	0.999953
ENSG00000260645	AL359715.3		lincRNA	0.739628	0.14085	0.999953
ENSG00000272927	AC107464.3		antisense_RNA	0.738554	0.432769	0.999953
ENSG00000246250	AC087521.2		antisense_RNA	0.738072	0.268495	0.999953
ENSG00000116996	ZP4	zona pellucida glycoprotein 4 [Source:HGNC Symbol;Acc:HGNC:15770]	protein_coding	0.737048	0.0164799	0.999953
ENSG00000224985	AL590714.1		antisense_RNA	0.736881	0.271335	0.999953
ENSG00000179083	FAM133A	family with sequence similarity 133 member A [Source:HGNC Symbol;Acc:HGNC:26748]	protein_coding	0.736186	0.0647298	0.999953
ENSG00000279307	AC012065.5		processed_pseudogene	0.735516	0.0599929	0.999953
ENSG00000225194	LINC00092	long intergenic non-protein coding RNA 92 [Source:HGNC Symbol;Acc:HGNC:31408]	lincRNA	0.734749	0.0930388	0.999953
ENSG00000250186	AC091180.3		antisense_RNA	0.734553	0.368957	0.999953
ENSG00000288009				0.733259	0.130482	0.999953
ENSG00000244119	PDCL3P4	phosducin-like 3 pseudogene 4 [Source:HGNC Symbol;Acc:HGNC:44505]	processed_pseudogene	0.733196	0.277634	0.999953
ENSG00000263639	MSMB	microseminoprotein beta [Source:HGNC Symbol;Acc:HGNC:7372]	protein_coding	0.733054	0.449408	0.999953
ENSG00000112299	VNN1	vanin 1 [Source:HGNC Symbol;Acc:HGNC:12705]	protein_coding	0.731655	0.258184	0.999953
ENSG00000239218	RPS20P22	ribosomal protein S20 pseudogene 22 [Source:HGNC Symbol;Acc:HGNC:36379]	transcribed_processed_pseudogene	0.731578	0.484846	0.999953
ENSG00000278932	CR381653.1		lincRNA	0.731253	0.195752	0.999953
ENSG00000260285	AL133367.1		antisense_RNA	0.731231	0.0403413	0.999953
ENSG00000256591	AP003108.2		protein_coding	0.727422	0.324405	0.999953
ENSG00000091513	TF	transferrin [Source:HGNC Symbol;Acc:HGNC:11740]	protein_coding	0.72715	0.205886	0.999953
ENSG00000158014	SLC30A2	solute carrier family 30 member 2 [Source:HGNC Symbol;Acc:HGNC:11013]	protein_coding	0.726935	0.000819262	0.882163
ENSG00000258710	LINC01193	long intergenic non-protein coding RNA 1193 [Source:HGNC Symbol;Acc:HGNC:28003]	lincRNA	0.726699	0.0548384	0.999953
ENSG00000124440	HIF3A	hypoxia inducible factor 3 alpha subunit [Source:HGNC Symbol;Acc:HGNC:15825]	protein_coding	0.726684	0.0233977	0.999953
ENSG00000227014	AC007285.1		antisense_RNA	0.725597	0.35509	0.999953
ENSG00000245112	SMARCA5-AS1	SMARCA5 antisense RNA 1 [Source:HGNC Symbol;Acc:HGNC:39982]	antisense_RNA	0.724716	0.410675	0.999953
ENSG00000287539				0.723786	0.156055	0.999953
ENSG00000248278	SUMO2P17	SUMO2 pseudogene 17 [Source:HGNC Symbol;Acc:HGNC:49358]	transcribed_processed_pseudogene	0.723302	0.173878	0.999953
ENSG00000232874	AC080129.2		antisense_RNA	0.722151	0.326454	0.999953
ENSG00000283740	AC233724.16		protein_coding	0.721878	0.263621	0.999953
ENSG00000175315	CST6	cystatin E/M [Source:HGNC Symbol;Acc:HGNC:2478]	protein_coding	0.72175	0.0768853	0.999953
ENSG00000271826	PLS3-AS1	PLS3 antisense RNA 1 [Source:HGNC Symbol;Acc:HGNC:50343]	antisense_RNA	0.721166	0.348039	0.999953
ENSG00000273448	AC006480.2		lincRNA	0.720762	0.350837	0.999953
ENSG00000245975	AC090515.2		lincRNA	0.720247	0.166117	0.999953
ENSG00000047648	ARHGAP6	Rho GTPase activating protein 6 [Source:HGNC Symbol;Acc:HGNC:676]	protein_coding	0.71995	0.154396	0.999953
ENSG00000258837	AL133370.1		antisense_RNA	0.719867	0.326824	0.999953
ENSG00000228463	AP006222.1		transcribed_processed_pseudogene	0.719776	0.0976356	0.999953
ENSG00000174564	IL20RB	interleukin 20 receptor subunit beta [Source:HGNC Symbol;Acc:HGNC:6004]	protein_coding	0.718546	0.180101	0.999953
ENSG00000276564	AC130650.2		lincRNA	0.717385	0.0904475	0.999953
ENSG00000139117	CPNE8	copine 8 [Source:HGNC Symbol;Acc:HGNC:23498]	protein_coding	0.716641	0.0484086	0.999953
ENSG00000234817	AL136309.2		lincRNA	0.716091	0.441819	0.999953
ENSG00000110042	DTX4	deltex E3 ubiquitin ligase 4 [Source:HGNC Symbol;Acc:HGNC:29151]	protein_coding	0.715131	0.0957579	0.999953
ENSG00000275038	AC091980.2		protein_coding	0.713718	0.372194	0.999953
ENSG00000254662	AP000781.1		antisense_RNA	0.712601	0.339119	0.999953
ENSG00000276116	FUT8-AS1	FUT8 antisense RNA 1 [Source:HGNC Symbol;Acc:HGNC:44294]	antisense_RNA	0.712515	0.260725	0.999953
ENSG00000239620	AC133681.1		processed_pseudogene	0.712009	0.373502	0.999953
ENSG00000119866	BCL11A	B-cell CLL/lymphoma 11A [Source:HGNC Symbol;Acc:HGNC:13221]	protein_coding	0.708896	0.331964	0.999953
ENSG00000272434	AC137630.3		antisense_RNA	0.708669	0.382007	0.999953
ENSG00000258504	AL157871.1		lincRNA	0.708451	0.389383	0.999953
ENSG00000089101	CFAP61	cilia and flagella associated protein 61 [Source:HGNC Symbol;Acc:HGNC:15872]	protein_coding	0.708336	0.436869	0.999953
ENSG00000175773	AP002986.1		lincRNA	0.707924	0.416273	0.999953
ENSG00000271862	AC104118.1		lincRNA	0.706478	0.220665	0.999953
ENSG00000286138				0.706462	0.503738	0.999953
ENSG00000227617	CERS6-AS1	CERS6 antisense RNA 1 [Source:HGNC Symbol;Acc:HGNC:44485]	processed_transcript	0.706121	0.20202	0.999953
ENSG00000273888	FRMD6-AS1	FRMD6 antisense RNA 1 [Source:HGNC Symbol;Acc:HGNC:20129]	antisense_RNA	0.705944	0.281809	0.999953
ENSG00000273320	AC007032.1		antisense_RNA	0.705442	0.359788	0.999953
ENSG00000272282	LINC02084	long intergenic non-protein coding RNA 2084 [Source:HGNC Symbol;Acc:HGNC:52934]	lincRNA	0.701977	0.100126	0.999953
ENSG00000283599	BX276092.9		protein_coding	0.701767	0.22055	0.999953
ENSG00000112137	PHACTR1	phosphatase and actin regulator 1 [Source:HGNC Symbol;Acc:HGNC:20990]	protein_coding	0.701746	0.340826	0.999953
ENSG00000228502	EEF1A1P11	eukaryotic translation elongation factor 1 alpha 1 pseudogene 11 [Source:HGNC Symbol;Acc:HGNC:3206]	processed_pseudogene	0.701154	0.359083	0.999953
ENSG00000176165	FOXG1	forkhead box G1 [Source:HGNC Symbol;Acc:HGNC:3811]	protein_coding	0.701051	0.466779	0.999953
ENSG00000233885	YEATS2-AS1	YEATS2 antisense RNA 1 [Source:HGNC Symbol;Acc:HGNC:41101]	antisense_RNA	0.70104	0.279544	0.999953
ENSG00000249669	CARMN	cardiac mesoderm enhancer-associated non-coding RNA [Source:HGNC Symbol;Acc:HGNC:42872]	lincRNA	0.701011	0.324372	0.999953
ENSG00000232022	FAAHP1	fatty acid amide hydrolase pseudogene 1 [Source:HGNC Symbol;Acc:HGNC:50679]	transcribed_unprocessed_pseudogene	0.700898	0.298389	0.999953
ENSG00000266993	AL050343.1		antisense_RNA	0.700523	0.443235	0.999953
ENSG00000272909	AL122035.2		antisense_RNA	0.700144	0.0663497	0.999953
ENSG00000204632	HLA-G	major histocompatibility complex, class I, G [Source:HGNC Symbol;Acc:HGNC:4964]	protein_coding	0.698424	0.27076	0.999953
ENSG00000248360	LINC00504	long intergenic non-protein coding RNA 504 [Source:HGNC Symbol;Acc:HGNC:43555]	lincRNA	0.696104	0.291844	0.999953
ENSG00000124713	GNMT	glycine N-methyltransferase [Source:HGNC Symbol;Acc:HGNC:4415]	protein_coding	0.695254	0.238079	0.999953
ENSG00000169508	GPR183	G protein-coupled receptor 183 [Source:HGNC Symbol;Acc:HGNC:3128]	protein_coding	0.695209	0.164156	0.999953
ENSG00000164619	BMPER	BMP binding endothelial regulator [Source:HGNC Symbol;Acc:HGNC:24154]	protein_coding	0.69481	0.150932	0.999953
ENSG00000237975	FLG-AS1	FLG antisense RNA 1 [Source:HGNC Symbol;Acc:HGNC:27913]	antisense_RNA	0.693237	0.230139	0.999953
ENSG00000260892	AC105020.4		antisense_RNA	0.692096	0.418854	0.999953
ENSG00000161281	COX7A1	cytochrome c oxidase subunit 7A1 [Source:HGNC Symbol;Acc:HGNC:2287]	protein_coding	0.691898	0.178523	0.999953
ENSG00000265800	AC022211.3		sense_intronic	0.691479	0.359608	0.999953
ENSG00000260213	AC092718.2		antisense_RNA	0.691055	0.476504	0.999953
ENSG00000274561	AC005332.6		lincRNA	0.690938	0.13751	0.999953
ENSG00000154143	PANX3	pannexin 3 [Source:HGNC Symbol;Acc:HGNC:20573]	protein_coding	0.690117	0.169066	0.999953
ENSG00000106038	EVX1	even-skipped homeobox 1 [Source:HGNC Symbol;Acc:HGNC:3506]	protein_coding	0.68996	0.34773	0.999953
ENSG00000256576	LINC02361	long intergenic non-protein coding RNA 2361 [Source:HGNC Symbol;Acc:HGNC:53283]	lincRNA	0.689758	0.0957033	0.999953
ENSG00000237350	CDC42P6	cell division cycle 42 pseudogene 6 [Source:HGNC Symbol;Acc:HGNC:44430]	processed_pseudogene	0.68963	0.313031	0.999953
ENSG00000204610	TRIM15	tripartite motif containing 15 [Source:HGNC Symbol;Acc:HGNC:16284]	protein_coding	0.689151	0.115578	0.999953
ENSG00000235111	Z97192.3		sense_intronic	0.687946	0.258147	0.999953
ENSG00000242242	NECTIN3-AS1	NECTIN3 antisense RNA 1 [Source:HGNC Symbol;Acc:HGNC:40813]	antisense_RNA	0.687753	0.289151	0.999953
ENSG00000173080	RXFP4	relaxin/insulin like family peptide receptor 4 [Source:HGNC Symbol;Acc:HGNC:14666]	protein_coding	0.687075	0.485537	0.999953
ENSG00000257653	AC117498.1		antisense_RNA	0.685474	0.400253	0.999953
ENSG00000233928	AL591501.1		lincRNA	0.685233	0.230879	0.999953
ENSG00000148288	GBGT1	globoside alpha-1,3-N-acetylgalactosaminyltransferase 1 (FORS blood group) [Source:HGNC Symbol;Acc:HGNC:20460]	protein_coding	0.684365	0.21886	0.999953
ENSG00000279114	Z99129.3		TEC	0.683482	0.40377	0.999953
ENSG00000043039	BARX2	BARX homeobox 2 [Source:HGNC Symbol;Acc:HGNC:956]	protein_coding	0.682319	0.378128	0.999953
ENSG00000288234				0.682073	0.203985	0.999953
ENSG00000273747	AC022558.3		antisense_RNA	0.682011	0.320737	0.999953
ENSG00000259408	AC010809.2		antisense_RNA	0.681943	0.245998	0.999953
ENSG00000272944	AC079834.2		antisense_RNA	0.681743	0.395967	0.999953
ENSG00000246334	PRR7-AS1	PRR7 antisense RNA 1 [Source:HGNC Symbol;Acc:HGNC:27961]	antisense_RNA	0.681722	0.26377	0.999953
ENSG00000233850	AC103563.7		antisense_RNA	0.680245	0.186175	0.999953
ENSG00000169900	PYDC1	pyrin domain containing 1 [Source:HGNC Symbol;Acc:HGNC:30261]	protein_coding	0.679782	0.403827	0.999953
ENSG00000287808				0.678999	0.185275	0.999953
ENSG00000214999	AC129492.1		antisense_RNA	0.678988	0.246974	0.999953
ENSG00000185261	KIAA0825	KIAA0825 [Source:HGNC Symbol;Acc:HGNC:28532]	protein_coding	0.676704	0.329265	0.999953
ENSG00000206192	ANKRD20A9P	ankyrin repeat domain 20 family member A9, pseudogene [Source:HGNC Symbol;Acc:HGNC:42023]	unprocessed_pseudogene	0.676655	0.318307	0.999953
ENSG00000197635	DPP4	dipeptidyl peptidase 4 [Source:HGNC Symbol;Acc:HGNC:3009]	protein_coding	0.676482	0.00443858	0.999953
ENSG00000157087	ATP2B2	ATPase plasma membrane Ca2+ transporting 2 [Source:HGNC Symbol;Acc:HGNC:815]	protein_coding	0.675643	0.222948	0.999953
ENSG00000198771	RCSD1	RCSD domain containing 1 [Source:HGNC Symbol;Acc:HGNC:28310]	protein_coding	0.675018	0.449814	0.999953
ENSG00000260641	AC114811.2		antisense_RNA	0.674815	0.273676	0.999953
ENSG00000286056				0.673758	0.00520397	0.999953
ENSG00000132681	ATP1A4	ATPase Na+/K+ transporting subunit alpha 4 [Source:HGNC Symbol;Acc:HGNC:14073]	protein_coding	0.672586	0.155027	0.999953
ENSG00000002726	AOC1	amine oxidase, copper containing 1 [Source:HGNC Symbol;Acc:HGNC:80]	protein_coding	0.671595	0.284287	0.999953
ENSG00000286177				0.671579	0.0294918	0.999953
ENSG00000104951	IL4I1	interleukin 4 induced 1 [Source:HGNC Symbol;Acc:HGNC:19094]	protein_coding	0.671363	0.0529445	0.999953
ENSG00000255471	AP001528.2		antisense_RNA	0.671139	0.277478	0.999953
ENSG00000167555	ZNF528	zinc finger protein 528 [Source:HGNC Symbol;Acc:HGNC:29384]	protein_coding	0.671002	0.00998235	0.999953
ENSG00000286548				0.670891	0.355642	0.999953
ENSG00000267260	AC020928.1		lincRNA	0.670694	0.299081	0.999953
ENSG00000134259	NGF	nerve growth factor [Source:HGNC Symbol;Acc:HGNC:7808]	protein_coding	0.669774	0.337712	0.999953
ENSG00000253522	MIR3142HG	MIR3142 host gene [Source:HGNC Symbol;Acc:HGNC:51944]	lincRNA	0.669059	0.0886766	0.999953
ENSG00000257270	AL928654.3		antisense_RNA	0.668636	0.355561	0.999953
ENSG00000248515	AC024230.1		lincRNA	0.668068	0.0315474	0.999953
ENSG00000235946	AC234783.1		processed_pseudogene	0.667889	0.380267	0.999953
ENSG00000245970	AP003352.1		antisense_RNA	0.667133	0.0385008	0.999953
ENSG00000229932	YWHAZP3	tyrosine 3-monooxygenase/tryptophan 5-monooxygenase activation protein zeta pseudogene 3 [Source:HGNC Symbol;Acc:HGNC:31101]	processed_pseudogene	0.665323	0.376236	0.999953
ENSG00000264204	AGAP7P	ArfGAP with GTPase domain, ankyrin repeat and PH domain 7, pseudogene [Source:HGNC Symbol;Acc:HGNC:23465]	unprocessed_pseudogene	0.665062	0.353418	0.999953
ENSG00000265933	LINC00668	long intergenic non-protein coding RNA 668 [Source:HGNC Symbol;Acc:HGNC:44328]	lincRNA	0.664253	0.276645	0.999953
ENSG00000221792	MIR1282	microRNA 1282 [Source:HGNC Symbol;Acc:HGNC:35360]	miRNA	0.663988	0.245437	0.999953
ENSG00000263345	AC006435.2		antisense_RNA	0.663961	0.462021	0.999953
ENSG00000233101	HOXB-AS3	HOXB cluster antisense RNA 3 [Source:HGNC Symbol;Acc:HGNC:40283]	antisense_RNA	0.663197	0.22739	0.999953
ENSG00000130997	POLN	DNA polymerase nu [Source:HGNC Symbol;Acc:HGNC:18870]	protein_coding	0.663179	0.17461	0.999953
ENSG00000163840	DTX3L	deltex E3 ubiquitin ligase 3L [Source:HGNC Symbol;Acc:HGNC:30323]	protein_coding	0.66207	0.0564432	0.999953
ENSG00000262198	AL157931.1		lincRNA	0.660535	0.0545165	0.999953
ENSG00000259088	AL137779.2		antisense_RNA	0.658563	0.185315	0.999953
ENSG00000236603	RANP1	RAN, member RAS oncogene family pseudogene 1 [Source:HGNC Symbol;Acc:HGNC:21631]	processed_pseudogene	0.658018	0.250699	0.999953
ENSG00000230676	AL353803.2		lincRNA	0.657305	0.011764	0.999953
ENSG00000248206	AC074194.1		sense_intronic	0.656984	0.354482	0.999953
ENSG00000204790	AL163540.1		unprocessed_pseudogene	0.656776	0.306919	0.999953
ENSG00000226800	CACTIN-AS1	CACTIN antisense RNA 1 [Source:HGNC Symbol;Acc:HGNC:31391]	antisense_RNA	0.656692	0.1312	0.999953
ENSG00000280734	LINC01232	long intergenic non-protein coding RNA 1232 [Source:HGNC Symbol;Acc:HGNC:49755]	processed_transcript	0.656384	0.0607327	0.999953
ENSG00000277879	AL391988.1		antisense_RNA	0.655038	0.159381	0.999953
ENSG00000231290	APCDD1L-AS1	APCDD1L antisense RNA 1 (head to head) [Source:HGNC Symbol;Acc:HGNC:27152]	processed_transcript	0.653233	0.190357	0.999953
ENSG00000269292	AC093503.2		antisense_RNA	0.652863	0.383934	0.999953
ENSG00000236751	LINC01186	long intergenic non-protein coding RNA 1186 [Source:HGNC Symbol;Acc:HGNC:49573]	lincRNA	0.652119	0.445803	0.999953
ENSG00000182492	BGN	biglycan [Source:HGNC Symbol;Acc:HGNC:1044]	protein_coding	0.652065	0.00724392	0.999953
ENSG00000278626	AC023310.4		lincRNA	0.651933	0.4075	0.999953
ENSG00000258101	AC010173.1		antisense_RNA	0.651883	0.213009	0.999953
ENSG00000280927	CTBP1-AS	CTBP1 antisense RNA [Source:HGNC Symbol;Acc:HGNC:48337]	antisense_RNA	0.651772	0.265995	0.999953
ENSG00000104722	NEFM	neurofilament medium [Source:HGNC Symbol;Acc:HGNC:7734]	protein_coding	0.651563	0.323142	0.999953
ENSG00000287574				0.651435	0.290369	0.999953
ENSG00000164185	ZNF474	zinc finger protein 474 [Source:HGNC Symbol;Acc:HGNC:23245]	protein_coding	0.651126	0.583868	0.999953
ENSG00000163131	CTSS	cathepsin S [Source:HGNC Symbol;Acc:HGNC:2545]	protein_coding	0.650531	0.0427271	0.999953
ENSG00000243646	IL10RB	interleukin 10 receptor subunit beta [Source:HGNC Symbol;Acc:HGNC:5965]	protein_coding	0.650142	0.0549635	0.999953
ENSG00000135144	DTX1	deltex E3 ubiquitin ligase 1 [Source:HGNC Symbol;Acc:HGNC:3060]	protein_coding	0.649145	0.016962	0.999953
ENSG00000182183	FAM159A	family with sequence similarity 159 member A [Source:HGNC Symbol;Acc:HGNC:28757]	protein_coding	0.648792	0.409414	0.999953
ENSG00000113578	FGF1	fibroblast growth factor 1 [Source:HGNC Symbol;Acc:HGNC:3665]	protein_coding	0.648353	0.15002	0.999953
ENSG00000265478	AC107982.3		lincRNA	0.648338	0.303042	0.999953
ENSG00000064886	CHI3L2	chitinase 3 like 2 [Source:HGNC Symbol;Acc:HGNC:1933]	protein_coding	0.647917	0.00369553	0.999953
ENSG00000254480	AC015689.1		lincRNA	0.647396	0.397086	0.999953
ENSG00000197934	CYYR1-AS1	cysteine and tyrosine rich 1 antisense RNA 1 [Source:HGNC Symbol;Acc:HGNC:39560]	antisense_RNA	0.647297	0.493367	0.999953
ENSG00000115155	OTOF	otoferlin [Source:HGNC Symbol;Acc:HGNC:8515]	protein_coding	0.647011	0.183354	0.999953
ENSG00000177855	CACYBPP2	calcyclin binding protein pseudogene 2 [Source:HGNC Symbol;Acc:HGNC:45123]	processed_pseudogene	0.646802	0.338626	0.999953
ENSG00000277386	AL138999.1		sense_intronic	0.645246	0.250234	0.999953
ENSG00000103888	CEMIP	cell migration inducing hyaluronan binding protein [Source:HGNC Symbol;Acc:HGNC:29213]	protein_coding	0.644504	0.0005608	0.724629
ENSG00000167711	SERPINF2	serpin family F member 2 [Source:HGNC Symbol;Acc:HGNC:9075]	protein_coding	0.643328	0.268488	0.999953
ENSG00000253598	SLC10A5	solute carrier family 10 member 5 [Source:HGNC Symbol;Acc:HGNC:22981]	protein_coding	0.643168	0.311389	0.999953
ENSG00000259820	AC083843.2		lincRNA	0.643149	0.0333921	0.999953
ENSG00000225868	AC016582.1		transcribed_unprocessed_pseudogene	0.642199	0.393006	0.999953
ENSG00000244694	PTCHD4	patched domain containing 4 [Source:HGNC Symbol;Acc:HGNC:21345]	protein_coding	0.642162	0.448692	0.999953
ENSG00000225506	CYP4A22-AS1	CYP4A22 antisense RNA 1 [Source:HGNC Symbol;Acc:HGNC:43715]	lincRNA	0.641984	0.366637	0.999953
ENSG00000269275	AC020922.3		antisense_RNA	0.641864	0.377731	0.999953
ENSG00000253954	HMGN1P38	high mobility group nucleosome binding domain 1 pseudogene 38 [Source:HGNC Symbol;Acc:HGNC:39422]	processed_pseudogene	0.64143	0.301899	0.999953
ENSG00000279605	AC067930.6		TEC	0.641407	0.194826	0.999953
ENSG00000223551	TMSB4XP4	thymosin beta 4, X-linked pseudogene 4 [Source:HGNC Symbol;Acc:HGNC:11886]	processed_pseudogene	0.640807	0.227697	0.999953
ENSG00000168852	TPTE2P5	transmembrane phosphoinositide 3-phosphatase and tensin homolog 2 pseudogene 5 [Source:HGNC Symbol;Acc:HGNC:42356]	transcribed_unprocessed_pseudogene	0.640703	0.465065	0.999953
ENSG00000133110	POSTN	periostin [Source:HGNC Symbol;Acc:HGNC:16953]	protein_coding	0.640018	0.0865695	0.999953
ENSG00000255062	AP001318.3		antisense_RNA	0.639571	0.604083	0.999953
ENSG00000231028	LINC00271	long intergenic non-protein coding RNA 271 [Source:HGNC Symbol;Acc:HGNC:32526]	lincRNA	0.637449	0.227108	0.999953
ENSG00000188582	PAQR9	progestin and adipoQ receptor family member 9 [Source:HGNC Symbol;Acc:HGNC:30131]	protein_coding	0.637142	0.0643378	0.999953
ENSG00000271888	AL136162.1		lincRNA	0.63596	0.328413	0.999953
ENSG00000125508	SRMS	src-related kinase lacking C-terminal regulatory tyrosine and N-terminal myristylation sites [Source:HGNC Symbol;Acc:HGNC:11298]	protein_coding	0.635221	0.187988	0.999953
ENSG00000143318	CASQ1	calsequestrin 1 [Source:HGNC Symbol;Acc:HGNC:1512]	protein_coding	0.635196	0.0448255	0.999953
ENSG00000197191	CYSRT1	cysteine rich tail 1 [Source:HGNC Symbol;Acc:HGNC:30529]	protein_coding	0.63269	0.0639047	0.999953
ENSG00000257950	P2RX5-TAX1BP3	P2RX5-TAX1BP3 readthrough (NMD candidate) [Source:HGNC Symbol;Acc:HGNC:49191]	protein_coding	0.632557	0.335918	0.999953
ENSG00000132840	BHMT2	betaine--homocysteine S-methyltransferase 2 [Source:HGNC Symbol;Acc:HGNC:1048]	protein_coding	0.632168	0.11018	0.999953
ENSG00000280160	AC135050.7		TEC	0.632078	0.462544	0.999953
ENSG00000187908	DMBT1	deleted in malignant brain tumors 1 [Source:HGNC Symbol;Acc:HGNC:2926]	protein_coding	0.631615	0.264804	0.999953
ENSG00000255108	AP006621.1		antisense_RNA	0.629902	0.265356	0.999953
ENSG00000248774	AC097534.1		antisense_RNA	0.629815	0.0923479	0.999953
ENSG00000207445	SNORD15B	small nucleolar RNA, C/D box 15B [Source:HGNC Symbol;Acc:HGNC:16649]	snoRNA	0.62941	0.470819	0.999953
ENSG00000166143	PPP1R14D	protein phosphatase 1 regulatory inhibitor subunit 14D [Source:HGNC Symbol;Acc:HGNC:14953]	protein_coding	0.629178	0.491722	0.999953
ENSG00000259349	AC011921.1		antisense_RNA	0.629072	0.433367	0.999953
ENSG00000257162	MED15P6	mediator complex subunit 15 pseudogene 6 [Source:HGNC Symbol;Acc:HGNC:48655]	transcribed_processed_pseudogene	0.628324	0.452645	0.999953
ENSG00000231871	IPO9-AS1	IPO9 antisense RNA 1 [Source:HGNC Symbol;Acc:HGNC:40892]	antisense_RNA	0.627636	0.287688	0.999953
ENSG00000237685	AL139039.3		antisense_RNA	0.626567	0.406238	0.999953
ENSG00000127129	EDN2	endothelin 2 [Source:HGNC Symbol;Acc:HGNC:3177]	protein_coding	0.626022	0.0267739	0.999953
ENSG00000274922	AL139384.1		lincRNA	0.625971	0.329735	0.999953
ENSG00000240211	AC092849.1		antisense_RNA	0.625362	0.372741	0.999953
ENSG00000163359	COL6A3	collagen type VI alpha 3 chain [Source:HGNC Symbol;Acc:HGNC:2213]	protein_coding	0.625028	0.000252427	0.430978
ENSG00000256364	AC069234.2		antisense_RNA	0.624905	0.113321	0.999953
ENSG00000018625	ATP1A2	ATPase Na+/K+ transporting subunit alpha 2 [Source:HGNC Symbol;Acc:HGNC:800]	protein_coding	0.62159	0.00616025	0.999953
ENSG00000234814	SVILP1	supervillin pseudogene 1 [Source:HGNC Symbol;Acc:HGNC:44959]	transcribed_unprocessed_pseudogene	0.620592	0.40975	0.999953
ENSG00000180509	KCNE1	potassium voltage-gated channel subfamily E regulatory subunit 1 [Source:HGNC Symbol;Acc:HGNC:6240]	protein_coding	0.620261	0.427531	0.999953
ENSG00000280241	AC079298.3		antisense_RNA	0.618961	0.30509	0.999953
ENSG00000078579	FGF20	fibroblast growth factor 20 [Source:HGNC Symbol;Acc:HGNC:3677]	protein_coding	0.618311	0.464693	0.999953
ENSG00000186076	AC012085.1		processed_pseudogene	0.618186	0.202475	0.999953
ENSG00000228830	AL160408.2		antisense_RNA	0.618013	0.327373	0.999953
ENSG00000171540	OTP	orthopedia homeobox [Source:HGNC Symbol;Acc:HGNC:8518]	protein_coding	0.617462	0.400541	0.999953
ENSG00000244349	AL662791.4		antisense_RNA	0.617329	0.334643	0.999953
ENSG00000287763				0.616707	0.392306	0.999953
ENSG00000198555	AC133561.1		unprocessed_pseudogene	0.616329	0.114694	0.999953
ENSG00000107742	SPOCK2	SPARC/osteonectin, cwcv and kazal like domains proteoglycan 2 [Source:HGNC Symbol;Acc:HGNC:13564]	protein_coding	0.61554	0.162949	0.999953
ENSG00000157890	MEGF11	multiple EGF like domains 11 [Source:HGNC Symbol;Acc:HGNC:29635]	protein_coding	0.614293	0.362992	0.999953
ENSG00000157514	TSC22D3	TSC22 domain family member 3 [Source:HGNC Symbol;Acc:HGNC:3051]	protein_coding	0.614197	0.00272066	0.999953
ENSG00000266017	MIR4477B	microRNA 4477b [Source:HGNC Symbol;Acc:HGNC:41898]	miRNA	0.614153	0.387824	0.999953
ENSG00000173267	SNCG	synuclein gamma [Source:HGNC Symbol;Acc:HGNC:11141]	protein_coding	0.613356	0.280238	0.999953
ENSG00000278771	RN7SL3	RNA, 7SL, cytoplasmic 3 [Source:HGNC Symbol;Acc:HGNC:23135]	misc_RNA	0.612929	0.275422	0.999953
ENSG00000224356	AL356966.1		sense_intronic	0.612208	0.295206	0.999953
ENSG00000186340	THBS2	thrombospondin 2 [Source:HGNC Symbol;Acc:HGNC:11786]	protein_coding	0.612175	0.00499031	0.999953
ENSG00000125787	GNRH2	gonadotropin releasing hormone 2 [Source:HGNC Symbol;Acc:HGNC:4420]	protein_coding	0.611811	0.373227	0.999953
ENSG00000213316	LTC4S	leukotriene C4 synthase [Source:HGNC Symbol;Acc:HGNC:6719]	protein_coding	0.61107	0.140328	0.999953
ENSG00000224957	LINC01266	long intergenic non-protein coding RNA 1266 [Source:HGNC Symbol;Acc:HGNC:50309]	lincRNA	0.610735	0.255359	0.999953
ENSG00000277449	CEBPB-AS1	CEBPB antisense RNA 1 [Source:HGNC Symbol;Acc:HGNC:51226]	antisense_RNA	0.610529	0.105388	0.999953
ENSG00000169962	TAS1R3	taste 1 receptor member 3 [Source:HGNC Symbol;Acc:HGNC:15661]	protein_coding	0.610374	0.121859	0.999953
ENSG00000154589	LY96	lymphocyte antigen 96 [Source:HGNC Symbol;Acc:HGNC:17156]	protein_coding	0.609905	0.267075	0.999953
ENSG00000172794	RAB37	RAB37, member RAS oncogene family [Source:HGNC Symbol;Acc:HGNC:30268]	protein_coding	0.609402	0.0828454	0.999953
ENSG00000204540	PSORS1C1	psoriasis susceptibility 1 candidate 1 [Source:HGNC Symbol;Acc:HGNC:17202]	protein_coding	0.609364	0.17914	0.999953
ENSG00000172985	SH3RF3	SH3 domain containing ring finger 3 [Source:HGNC Symbol;Acc:HGNC:24699]	protein_coding	0.609054	0.0937348	0.999953
ENSG00000234350	AC007405.1		lincRNA	0.60897	0.355362	0.999953
ENSG00000224376	AC017104.1		processed_transcript	0.608365	0.472248	0.999953
ENSG00000168481	LGI3	leucine rich repeat LGI family member 3 [Source:HGNC Symbol;Acc:HGNC:18711]	protein_coding	0.607071	0.258762	0.999953
ENSG00000279196	AC135048.4		TEC	0.606079	0.452089	0.999953
ENSG00000250786	SNHG18	small nucleolar RNA host gene 18 [Source:HGNC Symbol;Acc:HGNC:49007]	lincRNA	0.604515	0.00904624	0.999953
ENSG00000229728	AL136531.1		antisense_RNA	0.604398	0.582014	0.999953
ENSG00000231742	LINC01273	long intergenic non-protein coding RNA 1273 [Source:HGNC Symbol;Acc:HGNC:50329]	lincRNA	0.603898	0.248388	0.999953
ENSG00000231864	AL807752.3		antisense_RNA	0.603824	0.483385	0.999953
ENSG00000268798	AC027307.3		lincRNA	0.603799	0.230479	0.999953
ENSG00000228701	TNKS2-AS1	TNKS2 antisense RNA 1 (head to head) [Source:HGNC Symbol;Acc:HGNC:45173]	antisense_RNA	0.603327	0.336266	0.999953
ENSG00000154263	ABCA10	ATP binding cassette subfamily A member 10 [Source:HGNC Symbol;Acc:HGNC:30]	protein_coding	0.602409	0.260961	0.999953
ENSG00000165259	HDX	highly divergent homeobox [Source:HGNC Symbol;Acc:HGNC:26411]	protein_coding	0.601238	0.480719	0.999953
ENSG00000007350	TKTL1	transketolase like 1 [Source:HGNC Symbol;Acc:HGNC:11835]	protein_coding	0.601079	0.110066	0.999953
ENSG00000189401	OTUD6A	OTU deubiquitinase 6A [Source:HGNC Symbol;Acc:HGNC:32312]	protein_coding	0.600967	0.315809	0.999953
ENSG00000270605	AL353622.1		antisense_RNA	0.600058	0.0507585	0.999953
ENSG00000272899	AC025594.2		protein_coding	0.599986	0.133505	0.999953
ENSG00000235831	BHLHE40-AS1	BHLHE40 antisense RNA 1 [Source:HGNC Symbol;Acc:HGNC:44471]	antisense_RNA	0.599324	0.263633	0.999953
ENSG00000256940	AP001453.2		antisense_RNA	0.598559	0.240868	0.999953
ENSG00000250220	AC053527.1		antisense_RNA	0.598559	0.324731	0.999953
ENSG00000256747	AC009511.2		antisense_RNA	0.598383	0.497796	0.999953
ENSG00000162746	FCRLB	Fc receptor like B [Source:HGNC Symbol;Acc:HGNC:26431]	protein_coding	0.598248	0.398099	0.999953
ENSG00000197753	LHFPL5	LHFPL tetraspan subfamily member 5 [Source:HGNC Symbol;Acc:HGNC:21253]	protein_coding	0.598223	0.440534	0.999953
ENSG00000272750	AL592148.3		antisense_RNA	0.598107	0.106357	0.999953
ENSG00000267795	SMIM22	small integral membrane protein 22 [Source:HGNC Symbol;Acc:HGNC:48329]	protein_coding	0.597524	0.398463	0.999953
ENSG00000011465	DCN	decorin [Source:HGNC Symbol;Acc:HGNC:2705]	protein_coding	0.59728	0.00406641	0.999953
ENSG00000164125	FAM198B	family with sequence similarity 198 member B [Source:HGNC Symbol;Acc:HGNC:25312]	protein_coding	0.597139	0.0102346	0.999953
ENSG00000196337	CGB7	chorionic gonadotropin beta subunit 7 [Source:HGNC Symbol;Acc:HGNC:16451]	protein_coding	0.596933	0.200824	0.999953
ENSG00000287538				0.596704	0.214803	0.999953
ENSG00000269910	AL049840.2		antisense_RNA	0.595956	0.404405	0.999953
ENSG00000228782	MRPL45P2	mitochondrial ribosomal protein L45 pseudogene 2 [Source:HGNC Symbol;Acc:HGNC:29716]	transcribed_unprocessed_pseudogene	0.595484	0.0301973	0.999953
ENSG00000187922	LCN10	lipocalin 10 [Source:HGNC Symbol;Acc:HGNC:20892]	protein_coding	0.59539	0.122859	0.999953
ENSG00000176868	AL358781.1		antisense_RNA	0.594692	0.196467	0.999953
ENSG00000268189	AC005785.1		processed_transcript	0.594343	0.32968	0.999953
ENSG00000215158	AC138409.2		transcribed_unprocessed_pseudogene	0.593647	0.0200566	0.999953
ENSG00000265254	AC015917.2		antisense_RNA	0.593622	0.326848	0.999953
ENSG00000261385	AC009088.3		antisense_RNA	0.592527	0.431227	0.999953
ENSG00000128917	DLL4	delta like canonical Notch ligand 4 [Source:HGNC Symbol;Acc:HGNC:2910]	protein_coding	0.592113	0.0255083	0.999953
ENSG00000178015	GPR150	G protein-coupled receptor 150 [Source:HGNC Symbol;Acc:HGNC:23628]	protein_coding	0.592078	0.216864	0.999953
ENSG00000126500	FLRT1	fibronectin leucine rich transmembrane protein 1 [Source:HGNC Symbol;Acc:HGNC:3760]	protein_coding	0.591533	0.376164	0.999953
ENSG00000140527	WDR93	WD repeat domain 93 [Source:HGNC Symbol;Acc:HGNC:26924]	protein_coding	0.591529	0.22435	0.999953
ENSG00000270175	AC023509.4		antisense_RNA	0.591412	0.282691	0.999953
ENSG00000272205	AL451050.2		lincRNA	0.590798	0.442254	0.999953
ENSG00000233476	EEF1A1P6	eukaryotic translation elongation factor 1 alpha 1 pseudogene 6 [Source:HGNC Symbol;Acc:HGNC:3201]	processed_pseudogene	0.590631	0.161677	0.999953
ENSG00000104368	PLAT	plasminogen activator, tissue type [Source:HGNC Symbol;Acc:HGNC:9051]	protein_coding	0.590388	0.008908	0.999953
ENSG00000230897	AC013248.2		processed_pseudogene	0.590177	0.479203	0.999953
ENSG00000272140	AC022400.5		lincRNA	0.587997	0.366568	0.999953
ENSG00000274737	AC004466.2		sense_intronic	0.587726	0.500102	0.999953
ENSG00000226355	AL353803.1		lincRNA	0.587533	0.121736	0.999953
ENSG00000284773				0.586691	0.250004	0.999953
ENSG00000184524	CEND1	cell cycle exit and neuronal differentiation 1 [Source:HGNC Symbol;Acc:HGNC:24153]	protein_coding	0.586376	0.483228	0.999953
ENSG00000185674	LYG2	lysozyme g2 [Source:HGNC Symbol;Acc:HGNC:29615]	protein_coding	0.585343	0.518862	0.999953
ENSG00000226964	RHEBP2	Ras-homolog enriched in brain pseudogene 2 [Source:HGNC Symbol;Acc:HGNC:44991]	processed_pseudogene	0.585298	0.372606	0.999953
ENSG00000267127	AC090360.1		protein_coding	0.58447	0.4056	0.999953
ENSG00000234479	AP1B1P1	adaptor related protein complex 1 beta 1 subunit pseudogene 1 [Source:HGNC Symbol;Acc:HGNC:297]	transcribed_unprocessed_pseudogene	0.584132	0.263292	0.999953
ENSG00000258405	ZNF578	zinc finger protein 578 [Source:HGNC Symbol;Acc:HGNC:26449]	protein_coding	0.584114	0.0886231	0.999953
ENSG00000100842	EFS	embryonal Fyn-associated substrate [Source:HGNC Symbol;Acc:HGNC:16898]	protein_coding	0.583938	0.0724037	0.999953
ENSG00000230409	TCEA1P2	transcription elongation factor A1 pseudogene 2 [Source:HGNC Symbol;Acc:HGNC:29891]	processed_pseudogene	0.583927	0.343341	0.999953
ENSG00000146166	LGSN	lengsin, lens protein with glutamine synthetase domain [Source:HGNC Symbol;Acc:HGNC:21016]	protein_coding	0.583886	0.646941	0.999953
ENSG00000269194	AC006942.1		antisense_RNA	0.583327	0.225017	0.999953
ENSG00000273186	AL359091.4		sense_intronic	0.583131	0.240626	0.999953
ENSG00000261654	AL360270.2		sense_overlapping	0.582736	0.443793	0.999953
ENSG00000230102	LINC02028	long intergenic non-protein coding RNA 2028 [Source:HGNC Symbol;Acc:HGNC:27718]	processed_transcript	0.582492	0.598808	0.999953
ENSG00000140090	SLC24A4	solute carrier family 24 member 4 [Source:HGNC Symbol;Acc:HGNC:10978]	protein_coding	0.582399	0.34173	0.999953
ENSG00000256879	AC129102.1		antisense_RNA	0.581828	0.150968	0.999953
ENSG00000163331	DAPL1	death associated protein like 1 [Source:HGNC Symbol;Acc:HGNC:21490]	protein_coding	0.580899	0.248117	0.999953
ENSG00000198959	TGM2	transglutaminase 2 [Source:HGNC Symbol;Acc:HGNC:11778]	protein_coding	0.580788	7.0836e-05	0.378064
ENSG00000175592	FOSL1	FOS like 1, AP-1 transcription factor subunit [Source:HGNC Symbol;Acc:HGNC:13718]	protein_coding	0.580487	0.00654779	0.999953
ENSG00000214184	GCC2-AS1	GCC2 antisense RNA 1 [Source:HGNC Symbol;Acc:HGNC:28126]	antisense_RNA	0.579736	0.129445	0.999953
ENSG00000256742	AC145422.1		lincRNA	0.579452	0.225424	0.999953
ENSG00000286563				0.579301	0.386161	0.999953
ENSG00000164344	KLKB1	kallikrein B1 [Source:HGNC Symbol;Acc:HGNC:6371]	protein_coding	0.579216	0.441747	0.999953
ENSG00000164708	PGAM2	phosphoglycerate mutase 2 [Source:HGNC Symbol;Acc:HGNC:8889]	protein_coding	0.577823	0.636121	0.999953
ENSG00000143353	LYPLAL1	lysophospholipase like 1 [Source:HGNC Symbol;Acc:HGNC:20440]	protein_coding	0.577716	0.209846	0.999953
ENSG00000259848	AC097374.1		transcribed_unprocessed_pseudogene	0.577633	0.148167	0.999953
ENSG00000179564	LSMEM2	leucine rich single-pass membrane protein 2 [Source:HGNC Symbol;Acc:HGNC:26781]	protein_coding	0.577498	0.439811	0.999953
ENSG00000233215	LINC01687	long intergenic non-protein coding RNA 1687 [Source:HGNC Symbol;Acc:HGNC:52474]	lincRNA	0.577477	0.119936	0.999953
ENSG00000188672	RHCE	Rh blood group CcEe antigens [Source:HGNC Symbol;Acc:HGNC:10008]	protein_coding	0.576504	0.326527	0.999953
ENSG00000271141	AC010680.4		lincRNA	0.576158	0.340539	0.999953
ENSG00000255983	AC007848.1		lincRNA	0.575791	0.455278	0.999953
ENSG00000187601	MAGEH1	MAGE family member H1 [Source:HGNC Symbol;Acc:HGNC:24092]	protein_coding	0.574796	0.103266	0.999953
ENSG00000271581	AL671883.3		unprocessed_pseudogene	0.573803	0.550554	0.999953
ENSG00000184260	HIST2H2AC	histone cluster 2 H2A family member c [Source:HGNC Symbol;Acc:HGNC:4738]	protein_coding	0.573781	0.2613	0.999953
ENSG00000102575	ACP5	acid phosphatase 5, tartrate resistant [Source:HGNC Symbol;Acc:HGNC:124]	protein_coding	0.57227	0.00943689	0.999953
ENSG00000239911	PRKAG2-AS1	PRKAG2 antisense RNA 1 [Source:HGNC Symbol;Acc:HGNC:40468]	antisense_RNA	0.572071	0.0530106	0.999953
ENSG00000180730	SHISA2	shisa family member 2 [Source:HGNC Symbol;Acc:HGNC:20366]	protein_coding	0.571333	0.353189	0.999953
ENSG00000196660	SLC30A10	solute carrier family 30 member 10 [Source:HGNC Symbol;Acc:HGNC:25355]	protein_coding	0.570876	0.401806	0.999953
ENSG00000268655	AC008687.4		protein_coding	0.56996	0.302397	0.999953
ENSG00000214973	CHCHD3P3	coiled-coil-helix-coiled-coil-helix domain containing 3 pseudogene 3 [Source:HGNC Symbol;Acc:HGNC:44699]	processed_pseudogene	0.569201	0.407799	0.999953
ENSG00000139209	SLC38A4	solute carrier family 38 member 4 [Source:HGNC Symbol;Acc:HGNC:14679]	protein_coding	0.569137	0.217039	0.999953
ENSG00000230131	AL160290.2		lincRNA	0.568852	0.501992	0.999953
ENSG00000269466	AC233724.13		processed_pseudogene	0.568116	0.321794	0.999953
ENSG00000116183	PAPPA2	pappalysin 2 [Source:HGNC Symbol;Acc:HGNC:14615]	protein_coding	0.568025	0.358462	0.999953
ENSG00000230071	RPL4P6	ribosomal protein L4 pseudogene 6 [Source:HGNC Symbol;Acc:HGNC:35611]	processed_pseudogene	0.567908	0.349747	0.999953
ENSG00000257800	FNBP1P1	formin binding protein 1 pseudogene 1 [Source:HGNC Symbol;Acc:HGNC:44528]	processed_pseudogene	0.567747	0.0342456	0.999953
ENSG00000241469	LINC00635	long intergenic non-protein coding RNA 635 [Source:HGNC Symbol;Acc:HGNC:27184]	lincRNA	0.567259	0.226374	0.999953
ENSG00000267576	AC011472.3		sense_intronic	0.566886	0.488432	0.999953
ENSG00000234009	RPL5P34	ribosomal protein L5 pseudogene 34 [Source:HGNC Symbol;Acc:HGNC:36463]	processed_pseudogene	0.566513	0.51253	0.999953
ENSG00000272690	LINC02018	long intergenic non-protein coding RNA 2018 [Source:HGNC Symbol;Acc:HGNC:52853]	lincRNA	0.566369	0.449689	0.999953
ENSG00000232104	RFX3-AS1	RFX3 antisense RNA 1 [Source:HGNC Symbol;Acc:HGNC:51197]	lincRNA	0.564267	0.38183	0.999953
ENSG00000275591	XKR5	XK related 5 [Source:HGNC Symbol;Acc:HGNC:20782]	protein_coding	0.564075	0.553379	0.999953
ENSG00000143001	TMEM61	transmembrane protein 61 [Source:HGNC Symbol;Acc:HGNC:27296]	protein_coding	0.563418	0.0847983	0.999953
ENSG00000214534	ZNF705E	zinc finger protein 705E [Source:HGNC Symbol;Acc:HGNC:33203]	protein_coding	0.563296	0.484937	0.999953
ENSG00000279722	AC007342.7		TEC	0.562745	0.266196	0.999953
ENSG00000171428	NAT1	N-acetyltransferase 1 [Source:HGNC Symbol;Acc:HGNC:7645]	protein_coding	0.560647	0.00221837	0.999953
ENSG00000279329	AC020910.5		TEC	0.56055	0.266461	0.999953
ENSG00000236137	AL445231.1		antisense_RNA	0.560207	0.440431	0.999953
ENSG00000260190	AL807752.5		sense_overlapping	0.560163	0.460516	0.999953
ENSG00000256712	AC134349.1		sense_intronic	0.560147	0.384946	0.999953
ENSG00000165164	CFAP47	cilia and flagella associated protein 47 [Source:HGNC Symbol;Acc:HGNC:26708]	protein_coding	0.559213	0.0923859	0.999953
ENSG00000278156	TSC22D1-AS1	TSC22D1 antisense RNA 1 [Source:HGNC Symbol;Acc:HGNC:43684]	antisense_RNA	0.55921	0.500838	0.999953
ENSG00000105664	COMP	cartilage oligomeric matrix protein [Source:HGNC Symbol;Acc:HGNC:2227]	protein_coding	0.558757	0.213755	0.999953
ENSG00000260577	AC126773.2		antisense_RNA	0.55721	0.270775	0.999953
ENSG00000237399	PITRM1-AS1	PITRM1 antisense RNA 1 [Source:HGNC Symbol;Acc:HGNC:44675]	antisense_RNA	0.55698	0.256524	0.999953
ENSG00000158748	HTR6	5-hydroxytryptamine receptor 6 [Source:HGNC Symbol;Acc:HGNC:5301]	protein_coding	0.556301	0.10053	0.999953
ENSG00000159674	SPON2	spondin 2 [Source:HGNC Symbol;Acc:HGNC:11253]	protein_coding	0.55617	0.000231913	0.430978
ENSG00000256008	AC125616.1		antisense_RNA	0.556111	0.406919	0.999953
ENSG00000251209	LINC00923	long intergenic non-protein coding RNA 923 [Source:HGNC Symbol;Acc:HGNC:28088]	lincRNA	0.555748	0.219516	0.999953
ENSG00000270083	AL021878.2		sense_intronic	0.555683	0.316998	0.999953
ENSG00000259826	AC072061.1		antisense_RNA	0.555544	0.514904	0.999953
ENSG00000137033	IL33	interleukin 33 [Source:HGNC Symbol;Acc:HGNC:16028]	protein_coding	0.555241	0.15323	0.999953
ENSG00000272054	AC007390.2		sense_intronic	0.555002	0.254918	0.999953
ENSG00000272540	AL662797.3		antisense_RNA	0.554323	0.166467	0.999953
ENSG00000179796	LRRC3B	leucine rich repeat containing 3B [Source:HGNC Symbol;Acc:HGNC:28105]	protein_coding	0.554217	0.329822	0.999953
ENSG00000274220	AC009163.7		lincRNA	0.554136	0.208808	0.999953
ENSG00000141753	IGFBP4	insulin like growth factor binding protein 4 [Source:HGNC Symbol;Acc:HGNC:5473]	protein_coding	0.554132	0.00074077	0.882163
ENSG00000183571	PGPEP1L	pyroglutamyl-peptidase I-like [Source:HGNC Symbol;Acc:HGNC:27080]	protein_coding	0.553302	0.642461	0.999953
ENSG00000270265	AC104819.3		lincRNA	0.553289	0.398946	0.999953
ENSG00000258768	AL356019.2		lincRNA	0.553073	0.302445	0.999953
ENSG00000279579	LINC01666	long intergenic non-protein coding RNA 1666 [Source:HGNC Symbol;Acc:HGNC:52454]	lincRNA	0.553013	0.255675	0.999953
ENSG00000226015	CCT8P1	chaperonin containing TCP1 subunit 8 pseudogene 1 [Source:HGNC Symbol;Acc:HGNC:35144]	processed_pseudogene	0.552908	0.281295	0.999953
ENSG00000288068				0.552689	0.463683	0.999953
ENSG00000249476	AC008467.1		lincRNA	0.551436	0.468763	0.999953
ENSG00000258077	AC078923.1		lincRNA	0.551408	0.283781	0.999953
ENSG00000072133	RPS6KA6	ribosomal protein S6 kinase A6 [Source:HGNC Symbol;Acc:HGNC:10435]	protein_coding	0.550527	0.315897	0.999953
ENSG00000258725	PRC1-AS1	PRC1 antisense RNA 1 [Source:HGNC Symbol;Acc:HGNC:48587]	antisense_RNA	0.548837	0.171337	0.999953
ENSG00000213071	LPAL2	lipoprotein(a) like 2, pseudogene [Source:HGNC Symbol;Acc:HGNC:21210]	transcribed_unprocessed_pseudogene	0.54725	0.482928	0.999953
ENSG00000188681	TEKT4P2	tektin 4 pseudogene 2 [Source:HGNC Symbol;Acc:HGNC:40046]	transcribed_unprocessed_pseudogene	0.546979	0.151243	0.999953
ENSG00000266677	AC087164.1		antisense_RNA	0.546955	0.573361	0.999953
ENSG00000229404	LINC00858	long intergenic non-protein coding RNA 858 [Source:HGNC Symbol;Acc:HGNC:27276]	lincRNA	0.546949	0.105585	0.999953
ENSG00000154269	ENPP3	ectonucleotide pyrophosphatase/phosphodiesterase 3 [Source:HGNC Symbol;Acc:HGNC:3358]	protein_coding	0.546928	0.0959731	0.999953
ENSG00000158887	MPZ	myelin protein zero [Source:HGNC Symbol;Acc:HGNC:7225]	protein_coding	0.546716	0.12541	0.999953
ENSG00000156500	FAM122C	family with sequence similarity 122C [Source:HGNC Symbol;Acc:HGNC:25202]	protein_coding	0.546575	0.40202	0.999953
ENSG00000204397	CARD16	caspase recruitment domain family member 16 [Source:HGNC Symbol;Acc:HGNC:33701]	protein_coding	0.545995	0.400314	0.999953
ENSG00000233639	LINC01158	long intergenic non-protein coding RNA 1158 [Source:HGNC Symbol;Acc:HGNC:49513]	processed_transcript	0.545386	0.129691	0.999953
ENSG00000128536	CDHR3	cadherin related family member 3 [Source:HGNC Symbol;Acc:HGNC:26308]	protein_coding	0.545121	0.162061	0.999953
ENSG00000261087	AP003469.4		lincRNA	0.544732	0.290322	0.999953
ENSG00000257453	AC011611.3		antisense_RNA	0.544634	0.405756	0.999953
ENSG00000176563	CNTD1	cyclin N-terminal domain containing 1 [Source:HGNC Symbol;Acc:HGNC:26847]	protein_coding	0.544607	0.466148	0.999953
ENSG00000286689				0.544334	0.501091	0.999953
ENSG00000272155	AC055822.1		antisense_RNA	0.543113	0.269567	0.999953
ENSG00000214106	PAXIP1-AS2	PAXIP1 antisense RNA 2 [Source:HGNC Symbol;Acc:HGNC:48958]	antisense_RNA	0.541783	0.0441079	0.999953
ENSG00000204136	GGTA1P	glycoprotein, alpha-galactosyltransferase 1 pseudogene [Source:HGNC Symbol;Acc:HGNC:4253]	transcribed_unitary_pseudogene	0.541765	0.0900945	0.999953
ENSG00000156284	CLDN8	claudin 8 [Source:HGNC Symbol;Acc:HGNC:2050]	protein_coding	0.54144	0.357523	0.999953
ENSG00000147872	PLIN2	perilipin 2 [Source:HGNC Symbol;Acc:HGNC:248]	protein_coding	0.540925	0.00365589	0.999953
ENSG00000267365	KCNJ2-AS1	KCNJ2 antisense RNA 1 (head to head) [Source:HGNC Symbol;Acc:HGNC:43720]	antisense_RNA	0.540403	0.38704	0.999953
ENSG00000145692	BHMT	betaine--homocysteine S-methyltransferase [Source:HGNC Symbol;Acc:HGNC:1047]	protein_coding	0.540062	0.438817	0.999953
ENSG00000237310	GS1-124K5.4	uncharacterized LOC100289098 [Source:NCBI gene;Acc:100289098]	lincRNA	0.53986	0.0841794	0.999953
ENSG00000233966	UBE2SP1	ubiquitin conjugating enzyme E2 S pseudogene 1 [Source:HGNC Symbol;Acc:HGNC:30864]	processed_pseudogene	0.539781	0.398451	0.999953
ENSG00000138675	FGF5	fibroblast growth factor 5 [Source:HGNC Symbol;Acc:HGNC:3683]	protein_coding	0.539481	0.0175642	0.999953
ENSG00000226029	LINC01772	long intergenic non-protein coding RNA 1772 [Source:HGNC Symbol;Acc:HGNC:52562]	lincRNA	0.539467	0.240641	0.999953
ENSG00000286733				0.539072	0.343136	0.999953
ENSG00000206567	AC022007.1		lincRNA	0.538628	0.317642	0.999953
ENSG00000262413	AC145207.2		antisense_RNA	0.538562	0.169468	0.999953
ENSG00000249996	AC106786.2		antisense_RNA	0.538449	0.39351	0.999953
ENSG00000268364	SMC5-AS1	SMC5 antisense RNA 1 (head to head) [Source:HGNC Symbol;Acc:HGNC:48718]	antisense_RNA	0.538361	0.386946	0.999953
ENSG00000273026	AL358472.3		antisense_RNA	0.5383	0.454213	0.999953
ENSG00000227939	RPL3P2	ribosomal protein L3 pseudogene 2 [Source:HGNC Symbol;Acc:HGNC:17834]	processed_pseudogene	0.538171	0.40236	0.999953
ENSG00000251017	AC093677.1		processed_pseudogene	0.537628	0.669949	0.999953
ENSG00000214652	ZNF727	zinc finger protein 727 [Source:HGNC Symbol;Acc:HGNC:22785]	protein_coding	0.537191	0.122538	0.999953
ENSG00000274270	AL137060.1		sense_intronic	0.536933	0.184468	0.999953
ENSG00000107736	CDH23	cadherin related 23 [Source:HGNC Symbol;Acc:HGNC:13733]	protein_coding	0.536614	0.00694708	0.999953
ENSG00000272668	AL590560.2		antisense_RNA	0.53544	0.0409219	0.999953
ENSG00000274849	AC023043.4		sense_intronic	0.535288	0.527918	0.999953
ENSG00000261490	AC005674.2		sense_overlapping	0.535075	0.11048	0.999953
ENSG00000196562	SULF2	sulfatase 2 [Source:HGNC Symbol;Acc:HGNC:20392]	protein_coding	0.534737	0.239241	0.999953
ENSG00000189057	FAM111B	family with sequence similarity 111 member B [Source:HGNC Symbol;Acc:HGNC:24200]	protein_coding	0.534623	0.346106	0.999953
ENSG00000285578				0.534545	0.531664	0.999953
ENSG00000257674	AC020629.1		processed_pseudogene	0.533912	0.527283	0.999953
ENSG00000231672	DIRC3	disrupted in renal carcinoma 3 [Source:HGNC Symbol;Acc:HGNC:17805]	protein_coding	0.533593	0.496726	0.999953
ENSG00000103942	HOMER2	homer scaffolding protein 2 [Source:HGNC Symbol;Acc:HGNC:17513]	protein_coding	0.533066	0.000262587	0.430978
ENSG00000229155	LINC02038	long intergenic non-protein coding RNA 2038 [Source:HGNC Symbol;Acc:HGNC:52878]	lincRNA	0.532443	0.441193	0.999953
ENSG00000264577	AC010761.1		antisense_RNA	0.531816	0.157926	0.999953
ENSG00000267855	NDUFA7	NADH:ubiquinone oxidoreductase subunit A7 [Source:HGNC Symbol;Acc:HGNC:7691]	protein_coding	0.530997	0.448717	0.999953
ENSG00000267390	AC036176.1		antisense_RNA	0.530909	0.465184	0.999953
ENSG00000279518	AC083843.3		TEC	0.53075	0.453329	0.999953
ENSG00000279089	AC005839.1		TEC	0.530158	0.283568	0.999953
ENSG00000131203	IDO1	indoleamine 2,3-dioxygenase 1 [Source:HGNC Symbol;Acc:HGNC:6059]	protein_coding	0.529933	0.0502418	0.999953
ENSG00000184588	PDE4B	phosphodiesterase 4B [Source:HGNC Symbol;Acc:HGNC:8781]	protein_coding	0.529275	0.0124361	0.999953
ENSG00000116701	NCF2	neutrophil cytosolic factor 2 [Source:HGNC Symbol;Acc:HGNC:7661]	protein_coding	0.529077	0.0637952	0.999953
ENSG00000180806	HOXC9	homeobox C9 [Source:HGNC Symbol;Acc:HGNC:5130]	protein_coding	0.528996	0.471144	0.999953
ENSG00000286443				0.528951	0.324974	0.999953
ENSG00000269439	AC010618.3		lincRNA	0.52863	0.241727	0.999953
ENSG00000257135	AC007249.2		lincRNA	0.528247	0.0896469	0.999953
ENSG00000141744	PNMT	phenylethanolamine N-methyltransferase [Source:HGNC Symbol;Acc:HGNC:9160]	protein_coding	0.527132	0.105409	0.999953
ENSG00000259321	AL136295.2		lincRNA	0.526959	0.383189	0.999953
ENSG00000149294	NCAM1	neural cell adhesion molecule 1 [Source:HGNC Symbol;Acc:HGNC:7656]	protein_coding	0.524799	0.309063	0.999953
ENSG00000285908				0.524597	0.585838	0.999953
ENSG00000253327	RAD21-AS1	RAD21 antisense RNA 1 [Source:HGNC Symbol;Acc:HGNC:32158]	antisense_RNA	0.522867	0.333062	0.999953
ENSG00000143839	REN	renin [Source:HGNC Symbol;Acc:HGNC:9958]	protein_coding	0.52278	0.444404	0.999953
ENSG00000149090	PAMR1	peptidase domain containing associated with muscle regeneration 1 [Source:HGNC Symbol;Acc:HGNC:24554]	protein_coding	0.522306	0.00363875	0.999953
ENSG00000181524	RPL24P4	ribosomal protein L24 pseudogene 4 [Source:HGNC Symbol;Acc:HGNC:21371]	processed_pseudogene	0.522241	0.316701	0.999953
ENSG00000186973	FAM183A	family with sequence similarity 183 member A [Source:HGNC Symbol;Acc:HGNC:34347]	protein_coding	0.521834	0.582974	0.999953
ENSG00000120279	MYCT1	MYC target 1 [Source:HGNC Symbol;Acc:HGNC:23172]	protein_coding	0.521653	0.409577	0.999953
ENSG00000182866	LCK	LCK proto-oncogene, Src family tyrosine kinase [Source:HGNC Symbol;Acc:HGNC:6524]	protein_coding	0.521069	0.488679	0.999953
ENSG00000253981	ALG1L13P	asparagine-linked glycosylation 1-like 13, pseudogene [Source:HGNC Symbol;Acc:HGNC:44382]	transcribed_unprocessed_pseudogene	0.52067	0.390273	0.999953
ENSG00000267481	AC011477.2		sense_intronic	0.520147	0.413896	0.999953
ENSG00000238832	snoU109	Small nucleolar RNA U109 [Source:RFAM;Acc:RF01233]	snoRNA	0.520139	0.456575	0.999953
ENSG00000260454	AL355607.2		lincRNA	0.518864	0.360738	0.999953
ENSG00000258815	AC131532.1		lincRNA	0.518241	0.303564	0.999953
ENSG00000286707				0.517482	0.51219	0.999953
ENSG00000277738	AC126175.1		lincRNA	0.517419	0.551111	0.999953
ENSG00000176046	NUPR1	nuclear protein 1, transcriptional regulator [Source:HGNC Symbol;Acc:HGNC:29990]	protein_coding	0.516818	0.0299323	0.999953
ENSG00000145002	FAM86B2	family with sequence similarity 86 member B2 [Source:HGNC Symbol;Acc:HGNC:32222]	protein_coding	0.516424	0.327226	0.999953
ENSG00000287737				0.516275	0.145852	0.999953
ENSG00000266947	AC022916.1		antisense_RNA	0.516106	0.345688	0.999953
ENSG00000240087	RPSAP12	ribosomal protein SA pseudogene 12 [Source:HGNC Symbol;Acc:HGNC:6504]	processed_pseudogene	0.514184	0.431804	0.999953
ENSG00000261335	AC005837.1		antisense_RNA	0.513746	0.115479	0.999953
ENSG00000105989	WNT2	Wnt family member 2 [Source:HGNC Symbol;Acc:HGNC:12780]	protein_coding	0.513599	0.238243	0.999953
ENSG00000285090				0.512787	0.0878894	0.999953
ENSG00000196074	SYCP2	synaptonemal complex protein 2 [Source:HGNC Symbol;Acc:HGNC:11490]	protein_coding	0.512545	0.385304	0.999953
ENSG00000259315	ACTG1P17	actin gamma 1 pseudogene 17 [Source:HGNC Symbol;Acc:HGNC:51497]	transcribed_processed_pseudogene	0.512288	0.476952	0.999953
ENSG00000196460	RFX8	RFX family member 8, lacking RFX DNA binding domain [Source:HGNC Symbol;Acc:HGNC:37253]	protein_coding	0.512089	0.158776	0.999953
ENSG00000245293	AC096564.1		antisense_RNA	0.511962	0.176002	0.999953
ENSG00000136155	SCEL	sciellin [Source:HGNC Symbol;Acc:HGNC:10573]	protein_coding	0.511679	0.399287	0.999953
ENSG00000238287	AL603839.3		antisense_RNA	0.511657	0.317822	0.999953
ENSG00000226380	AC016831.1		lincRNA	0.51087	0.544612	0.999953
ENSG00000102755	FLT1	fms related tyrosine kinase 1 [Source:HGNC Symbol;Acc:HGNC:3763]	protein_coding	0.510718	0.0475763	0.999953
ENSG00000258682	AL132989.1		sense_overlapping	0.510681	0.525841	0.999953
ENSG00000267414	AC120049.1		lincRNA	0.51048	0.453872	0.999953
ENSG00000140505	CYP1A2	cytochrome P450 family 1 subfamily A member 2 [Source:HGNC Symbol;Acc:HGNC:2596]	protein_coding	0.510161	0.113377	0.999953
ENSG00000287686				0.510103	0.343334	0.999953
ENSG00000173482	PTPRM	protein tyrosine phosphatase, receptor type M [Source:HGNC Symbol;Acc:HGNC:9675]	protein_coding	0.509335	0.00640163	0.999953
ENSG00000243896	OR2A7	olfactory receptor family 2 subfamily A member 7 [Source:HGNC Symbol;Acc:HGNC:8234]	protein_coding	0.509184	0.258235	0.999953
ENSG00000224165	DNAJC27-AS1	DNAJC27 antisense RNA 1 [Source:HGNC Symbol;Acc:HGNC:42943]	antisense_RNA	0.508901	0.32338	0.999953
ENSG00000165555	NOXRED1	NADP dependent oxidoreductase domain containing 1 [Source:HGNC Symbol;Acc:HGNC:20487]	protein_coding	0.508391	0.283519	0.999953
ENSG00000177519	RPRM	reprimo, TP53 dependent G2 arrest mediator homolog [Source:HGNC Symbol;Acc:HGNC:24201]	protein_coding	0.50832	0.236946	0.999953
ENSG00000168899	VAMP5	vesicle associated membrane protein 5 [Source:HGNC Symbol;Acc:HGNC:12646]	protein_coding	0.507561	0.0381661	0.999953
ENSG00000099984	GSTT2	glutathione S-transferase theta 2 (gene/pseudogene) [Source:HGNC Symbol;Acc:HGNC:4642]	polymorphic_pseudogene	0.50727	0.0618052	0.999953
ENSG00000059377	TBXAS1	thromboxane A synthase 1 [Source:HGNC Symbol;Acc:HGNC:11609]	protein_coding	0.5072	0.424419	0.999953
ENSG00000205482	SPDYE18	speedy/RINGO cell cycle regulator family member E18 [Source:HGNC Symbol;Acc:HGNC:51514]	unprocessed_pseudogene	0.506343	0.358172	0.999953
ENSG00000259015	AL442663.4		processed_pseudogene	0.506311	0.414576	0.999953
ENSG00000168405	CMAHP	cytidine monophospho-N-acetylneuraminic acid hydroxylase, pseudogene [Source:HGNC Symbol;Acc:HGNC:2098]	transcribed_unitary_pseudogene	0.505203	0.585133	0.999953
ENSG00000268388	FENDRR	FOXF1 adjacent non-coding developmental regulatory RNA [Source:HGNC Symbol;Acc:HGNC:43894]	lincRNA	0.504992	0.580588	0.999953
ENSG00000174807	CD248	CD248 molecule [Source:HGNC Symbol;Acc:HGNC:18219]	protein_coding	0.5046	0.00863459	0.999953
ENSG00000115008	IL1A	interleukin 1 alpha [Source:HGNC Symbol;Acc:HGNC:5991]	protein_coding	0.503409	0.282875	0.999953
ENSG00000258334	AC125611.4		antisense_RNA	0.50326	0.222306	0.999953
ENSG00000234975	FTH1P2	ferritin heavy chain 1 pseudogene 2 [Source:HGNC Symbol;Acc:HGNC:3989]	processed_pseudogene	0.503062	0.291664	0.999953
ENSG00000220842	RPL21P16	ribosomal protein L21 pseudogene 16 [Source:HGNC Symbol;Acc:HGNC:31396]	processed_pseudogene	0.502176	0.104669	0.999953
ENSG00000164929	BAALC	BAALC, MAP3K1 and KLF4 binding [Source:HGNC Symbol;Acc:HGNC:14333]	protein_coding	0.500731	0.118616	0.999953
ENSG00000227755	AP000344.1		transcribed_processed_pseudogene	0.500444	0.517661	0.999953
ENSG00000081237	PTPRC	protein tyrosine phosphatase, receptor type C [Source:HGNC Symbol;Acc:HGNC:9666]	protein_coding	0.500431	0.351545	0.999953
ENSG00000100033	PRODH	proline dehydrogenase 1 [Source:HGNC Symbol;Acc:HGNC:9453]	protein_coding	0.500393	0.00158887	0.999953
ENSG00000272256	AC044849.2		antisense_RNA	0.499611	0.510204	0.999953
ENSG00000163746	PLSCR2	phospholipid scramblase 2 [Source:HGNC Symbol;Acc:HGNC:16494]	protein_coding	0.499546	0.497526	0.999953
ENSG00000258359	PCNPP1	PEST containing nuclear protein pseudogene 1 [Source:HGNC Symbol;Acc:HGNC:32440]	processed_pseudogene	0.499119	0.366462	0.999953
ENSG00000149201	CCDC81	coiled-coil domain containing 81 [Source:HGNC Symbol;Acc:HGNC:26281]	protein_coding	0.49882	0.301196	0.999953
ENSG00000105122	RASAL3	RAS protein activator like 3 [Source:HGNC Symbol;Acc:HGNC:26129]	protein_coding	0.498757	0.223082	0.999953
ENSG00000187686	KRT18P59	keratin 18 pseudogene 59 [Source:HGNC Symbol;Acc:HGNC:48886]	transcribed_processed_pseudogene	0.497944	0.47307	0.999953
ENSG00000234405	Z69733.1		antisense_RNA	0.49791	0.473758	0.999953
ENSG00000230373	GOLGA6L5P	golgin A6 family-like 5, pseudogene [Source:HGNC Symbol;Acc:HGNC:30472]	transcribed_unprocessed_pseudogene	0.497738	0.184134	0.999953
ENSG00000212135	SNORD67	small nucleolar RNA, C/D box 67 [Source:HGNC Symbol;Acc:HGNC:32728]	snoRNA	0.497603	0.443289	0.999953
ENSG00000205838	TTC23L	tetratricopeptide repeat domain 23 like [Source:HGNC Symbol;Acc:HGNC:26355]	protein_coding	0.497091	0.286399	0.999953
ENSG00000275318	AL136981.2		unprocessed_pseudogene	0.496425	0.446453	0.999953
ENSG00000235872	AC078777.1		antisense_RNA	0.4962	0.618752	0.999953
ENSG00000023171	GRAMD1B	GRAM domain containing 1B [Source:HGNC Symbol;Acc:HGNC:29214]	protein_coding	0.496187	0.178077	0.999953
ENSG00000131746	TNS4	tensin 4 [Source:HGNC Symbol;Acc:HGNC:24352]	protein_coding	0.495856	0.195842	0.999953
ENSG00000285329				0.494936	0.401696	0.999953
ENSG00000136305	CIDEB	cell death-inducing DFFA-like effector b [Source:HGNC Symbol;Acc:HGNC:1977]	protein_coding	0.494305	0.492893	0.999953
ENSG00000162630	B3GALT2	beta-1,3-galactosyltransferase 2 [Source:HGNC Symbol;Acc:HGNC:917]	protein_coding	0.493785	0.410202	0.999953
ENSG00000254285	KRT8P3	keratin 8 pseudogene 3 [Source:HGNC Symbol;Acc:HGNC:31056]	processed_pseudogene	0.493359	0.000269139	0.430978
ENSG00000228262	LINC01320	long intergenic non-protein coding RNA 1320 [Source:HGNC Symbol;Acc:HGNC:50526]	lincRNA	0.493321	0.347089	0.999953
ENSG00000224577	LINC01117	long intergenic non-protein coding RNA 1117 [Source:HGNC Symbol;Acc:HGNC:49260]	lincRNA	0.492969	0.213476	0.999953
ENSG00000226510	UPK1A-AS1	UPK1A antisense RNA 1 [Source:HGNC Symbol;Acc:HGNC:40603]	antisense_RNA	0.492237	0.397482	0.999953
ENSG00000278041	AL133325.3		lincRNA	0.492133	0.594352	0.999953
ENSG00000233017	AL121832.1		antisense_RNA	0.491844	0.418174	0.999953
ENSG00000270372	AL162413.1		lincRNA	0.491781	0.443549	0.999953
ENSG00000265148	TSPOAP1-AS1	TSPOAP1 antisense RNA 1 [Source:HGNC Symbol;Acc:HGNC:44148]	antisense_RNA	0.491565	0.157222	0.999953
ENSG00000109771	LRP2BP	LRP2 binding protein [Source:HGNC Symbol;Acc:HGNC:25434]	protein_coding	0.491252	0.269347	0.999953
ENSG00000267769	AC011498.6		antisense_RNA	0.490972	0.373666	0.999953
ENSG00000143387	CTSK	cathepsin K [Source:HGNC Symbol;Acc:HGNC:2536]	protein_coding	0.489946	0.00138472	0.999953
ENSG00000273812	BX640514.2		lincRNA	0.489932	0.51153	0.999953
ENSG00000272129	AL359715.4		lincRNA	0.489817	0.218042	0.999953
ENSG00000280634	THRIL	TNF and HNRNPL related immunoregulatory long non-coding RNA [Source:HGNC Symbol;Acc:HGNC:49503]	antisense_RNA	0.489651	0.267626	0.999953
ENSG00000275632	AL035461.2		lincRNA	0.489448	0.164484	0.999953
ENSG00000235298	AL354733.3		antisense_RNA	0.489393	0.398649	0.999953
ENSG00000259052	AL157871.6		sense_overlapping	0.489353	0.373601	0.999953
ENSG00000278784	AL136295.7		sense_intronic	0.48904	0.136307	0.999953
ENSG00000260643	AC092718.3		protein_coding	0.488353	0.172493	0.999953
ENSG00000227963	AL355488.1		antisense_RNA	0.488041	0.465804	0.999953
ENSG00000132357	CARD6	caspase recruitment domain family member 6 [Source:HGNC Symbol;Acc:HGNC:16394]	protein_coding	0.488011	0.423405	0.999953
ENSG00000261602	AC092115.2		antisense_RNA	0.487433	0.597416	0.999953
ENSG00000234695	AC002076.1		antisense_RNA	0.487303	0.502283	0.999953
ENSG00000017427	IGF1	insulin like growth factor 1 [Source:HGNC Symbol;Acc:HGNC:5464]	protein_coding	0.486897	0.529953	0.999953
ENSG00000284740	AL645728.2		transcribed_unprocessed_pseudogene	0.48687	0.390684	0.999953
ENSG00000227258	SMIM2-AS1	SMIM2 antisense RNA 1 [Source:HGNC Symbol;Acc:HGNC:42674]	antisense_RNA	0.486614	0.462318	0.999953
ENSG00000227533	SLC2A1-AS1	SLC2A1 antisense RNA 1 [Source:HGNC Symbol;Acc:HGNC:44187]	lincRNA	0.486179	0.361873	0.999953
ENSG00000236498	AC107081.2		antisense_RNA	0.486109	0.514405	0.999953
ENSG00000135116	HRK	harakiri, BCL2 interacting protein [Source:HGNC Symbol;Acc:HGNC:5185]	protein_coding	0.485429	0.128722	0.999953
ENSG00000213889	PPM1N	protein phosphatase, Mg2+/Mn2+ dependent 1N (putative) [Source:HGNC Symbol;Acc:HGNC:26845]	protein_coding	0.485306	0.168712	0.999953
ENSG00000197249	SERPINA1	serpin family A member 1 [Source:HGNC Symbol;Acc:HGNC:8941]	protein_coding	0.484827	0.372523	0.999953
ENSG00000067601	PMS2P4	PMS1 homolog 2, mismatch repair system component pseudogene 4 [Source:HGNC Symbol;Acc:HGNC:9129]	transcribed_unprocessed_pseudogene	0.484765	0.0455523	0.999953
ENSG00000197054	ZNF763	zinc finger protein 763 [Source:HGNC Symbol;Acc:HGNC:27614]	protein_coding	0.484465	0.288983	0.999953
ENSG00000140937	CDH11	cadherin 11 [Source:HGNC Symbol;Acc:HGNC:1750]	protein_coding	0.48441	0.0383484	0.999953
ENSG00000267254	ZNF790-AS1	ZNF790 antisense RNA 1 [Source:NCBI gene;Acc:284408]	antisense_RNA	0.484182	0.0603428	0.999953
ENSG00000287530				0.484061	0.24207	0.999953
ENSG00000271858	CYB561D2	cytochrome b561 family member D2 [Source:NCBI gene;Acc:11068]	antisense_RNA	0.483631	0.242186	0.999953
ENSG00000087085	ACHE	acetylcholinesterase (Cartwright blood group) [Source:HGNC Symbol;Acc:HGNC:108]	protein_coding	0.483231	0.119587	0.999953
ENSG00000264785	AC005722.3		antisense_RNA	0.482947	0.660914	0.999953
ENSG00000231920	NEBL-AS1	NEBL antisense RNA 1 [Source:HGNC Symbol;Acc:HGNC:44899]	antisense_RNA	0.48279	0.407805	0.999953
ENSG00000140543	DET1	de-etiolated homolog 1 (Arabidopsis) [Source:HGNC Symbol;Acc:HGNC:25477]	protein_coding	0.482646	0.347817	0.999953
ENSG00000170965	PLAC1	placenta specific 1 [Source:HGNC Symbol;Acc:HGNC:9044]	protein_coding	0.482202	0.37792	0.999953
ENSG00000227543	SPAG5-AS1	SPAG5 antisense RNA 1 [Source:HGNC Symbol;Acc:HGNC:41140]	processed_transcript	0.482168	0.287277	0.999953
ENSG00000285531				0.481797	0.460125	0.999953
ENSG00000236814	AC046176.1		processed_pseudogene	0.481621	0.559249	0.999953
ENSG00000282458	WASH5P	WAS protein family homolog 5 pseudogene [Source:NCBI gene;Acc:375690]	transcribed_processed_pseudogene	0.481583	0.108851	0.999953
ENSG00000183831	ANKRD45	ankyrin repeat domain 45 [Source:HGNC Symbol;Acc:HGNC:24786]	protein_coding	0.481008	0.613526	0.999953
ENSG00000170075	GPR37L1	G protein-coupled receptor 37 like 1 [Source:HGNC Symbol;Acc:HGNC:14923]	protein_coding	0.480627	0.319599	0.999953
ENSG00000109846	CRYAB	crystallin alpha B [Source:HGNC Symbol;Acc:HGNC:2389]	protein_coding	0.480267	0.0615118	0.999953
ENSG00000204444	APOM	apolipoprotein M [Source:HGNC Symbol;Acc:HGNC:13916]	protein_coding	0.479964	0.123902	0.999953
ENSG00000196711	ALKAL1	ALK and LTK ligand 1 [Source:HGNC Symbol;Acc:HGNC:33775]	protein_coding	0.479902	0.473651	0.999953
ENSG00000137273	FOXF2	forkhead box F2 [Source:HGNC Symbol;Acc:HGNC:3810]	protein_coding	0.479418	0.183419	0.999953
ENSG00000143507	DUSP10	dual specificity phosphatase 10 [Source:HGNC Symbol;Acc:HGNC:3065]	protein_coding	0.478627	0.117598	0.999953
ENSG00000223784	LINP1	lncRNA in non-homologous end joining pathway 1 [Source:HGNC Symbol;Acc:HGNC:53170]	lincRNA	0.478434	0.0843882	0.999953
ENSG00000273275	AC017083.3		antisense_RNA	0.478251	0.338517	0.999953
ENSG00000231119	AL031666.1		antisense_RNA	0.477153	0.44541	0.999953
ENSG00000164932	CTHRC1	collagen triple helix repeat containing 1 [Source:HGNC Symbol;Acc:HGNC:18831]	protein_coding	0.476826	0.0150741	0.999953
ENSG00000249855	EEF1A1P19	eukaryotic translation elongation factor 1 alpha 1 pseudogene 19 [Source:HGNC Symbol;Acc:HGNC:37892]	processed_pseudogene	0.476779	0.302719	0.999953
ENSG00000244155	CYP4F34P	cytochrome P450 family 4 subfamily F member 34, pseudogene [Source:HGNC Symbol;Acc:HGNC:39953]	unprocessed_pseudogene	0.476779	0.460601	0.999953
ENSG00000276573	AL442067.1		sense_intronic	0.476722	0.57945	0.999953
ENSG00000175513	TSGA10IP	testis specific 10 interacting protein [Source:HGNC Symbol;Acc:HGNC:26555]	protein_coding	0.476109	0.642261	0.999953
ENSG00000204767	FAM196B	family with sequence similarity 196 member B [Source:HGNC Symbol;Acc:HGNC:37271]	protein_coding	0.475929	0.0605819	0.999953
ENSG00000101194	SLC17A9	solute carrier family 17 member 9 [Source:HGNC Symbol;Acc:HGNC:16192]	protein_coding	0.47559	0.022967	0.999953
ENSG00000235159	AL121672.2		lincRNA	0.475464	0.659255	0.999953
ENSG00000238000	AC116347.1		processed_pseudogene	0.475304	0.3447	0.999953
ENSG00000275793	RIMBP3	RIMS binding protein 3 [Source:HGNC Symbol;Acc:HGNC:29344]	protein_coding	0.474635	0.402331	0.999953
ENSG00000270823	AC007938.2		antisense_RNA	0.474113	0.667525	0.999953
ENSG00000124935	SCGB1D2	secretoglobin family 1D member 2 [Source:HGNC Symbol;Acc:HGNC:18396]	protein_coding	0.473326	0.0626195	0.999953
ENSG00000279232	AC008522.1		antisense_RNA	0.473326	0.484637	0.999953
ENSG00000231952	DPY19L1P2	DPY19L1 pseudogene 2 [Source:HGNC Symbol;Acc:HGNC:22851]	unprocessed_pseudogene	0.47306	0.3665	0.999953
ENSG00000226360	AC096919.1		processed_pseudogene	0.472611	0.115839	0.999953
ENSG00000231107	LINC01508	long intergenic non-protein coding RNA 1508 [Source:HGNC Symbol;Acc:HGNC:51190]	lincRNA	0.471872	0.0689654	0.999953
ENSG00000262155	LINC02175	long intergenic non-protein coding RNA 2175 [Source:HGNC Symbol;Acc:HGNC:27550]	lincRNA	0.4712	0.440057	0.999953
ENSG00000274020	LINC01138	long intergenic non-protein coding RNA 1138 [Source:HGNC Symbol;Acc:HGNC:49454]	processed_transcript	0.470733	0.109802	0.999953
ENSG00000206838	SNORA5A	small nucleolar RNA, H/ACA box 5A [Source:HGNC Symbol;Acc:HGNC:32588]	snoRNA	0.470633	0.485441	0.999953
ENSG00000197467	COL13A1	collagen type XIII alpha 1 chain [Source:HGNC Symbol;Acc:HGNC:2190]	protein_coding	0.469847	0.0398479	0.999953
ENSG00000229358	DPY19L1P1	DPY19L1 pseudogene 1 [Source:HGNC Symbol;Acc:HGNC:22395]	unprocessed_pseudogene	0.46921	0.0929974	0.999953
ENSG00000133962	CATSPERB	cation channel sperm associated auxiliary subunit beta [Source:HGNC Symbol;Acc:HGNC:20500]	protein_coding	0.467377	0.374796	0.999953
ENSG00000169031	COL4A3	collagen type IV alpha 3 chain [Source:HGNC Symbol;Acc:HGNC:2204]	protein_coding	0.467249	0.0584659	0.999953
ENSG00000170324	FRMPD2	FERM and PDZ domain containing 2 [Source:HGNC Symbol;Acc:HGNC:28572]	protein_coding	0.466658	0.0750627	0.999953
ENSG00000276449	AC004076.2		antisense_RNA	0.466252	0.235023	0.999953
ENSG00000241884	AC114401.1		lincRNA	0.466174	0.721821	0.999953
ENSG00000285693				0.465979	0.353413	0.999953
ENSG00000265683	SYPL1P2	synaptophysin like 1 pseudogene 2 [Source:HGNC Symbol;Acc:HGNC:53547]	processed_pseudogene	0.465715	0.485469	0.999953
ENSG00000280195	AC245140.2		antisense_RNA	0.465332	0.275583	0.999953
ENSG00000272661	AC021097.1		antisense_RNA	0.465287	0.203827	0.999953
ENSG00000111331	OAS3	2'-5'-oligoadenylate synthetase 3 [Source:HGNC Symbol;Acc:HGNC:8088]	protein_coding	0.46517	0.319614	0.999953
ENSG00000223865	HLA-DPB1	major histocompatibility complex, class II, DP beta 1 [Source:HGNC Symbol;Acc:HGNC:4940]	protein_coding	0.464026	0.546133	0.999953
ENSG00000243236	GSTA9P	glutathione S-transferase alpha 9, pseudogene [Source:HGNC Symbol;Acc:HGNC:49902]	transcribed_unprocessed_pseudogene	0.463727	0.234007	0.999953
ENSG00000269993	KC877982.1		lincRNA	0.463524	0.574224	0.999953
ENSG00000229956	ZRANB2-AS2	ZRANB2 antisense RNA 2 (head to head) [Source:HGNC Symbol;Acc:HGNC:43595]	processed_transcript	0.463442	0.181463	0.999953
ENSG00000166343	MSS51	MSS51 mitochondrial translational activator [Source:HGNC Symbol;Acc:HGNC:21000]	protein_coding	0.463007	0.241233	0.999953
ENSG00000224520	KRT8P45	keratin 8 pseudogene 45 [Source:HGNC Symbol;Acc:HGNC:39879]	processed_pseudogene	0.462796	0.115593	0.999953
ENSG00000184371	CSF1	colony stimulating factor 1 [Source:HGNC Symbol;Acc:HGNC:2432]	protein_coding	0.462611	0.0450788	0.999953
ENSG00000241935	HOGA1	4-hydroxy-2-oxoglutarate aldolase 1 [Source:HGNC Symbol;Acc:HGNC:25155]	protein_coding	0.462562	0.165119	0.999953
ENSG00000115290	GRB14	growth factor receptor bound protein 14 [Source:HGNC Symbol;Acc:HGNC:4565]	protein_coding	0.462381	0.0309397	0.999953
ENSG00000172935	MRGPRF	MAS related GPR family member F [Source:HGNC Symbol;Acc:HGNC:24828]	protein_coding	0.461834	0.0941648	0.999953
ENSG00000173391	OLR1	oxidized low density lipoprotein receptor 1 [Source:HGNC Symbol;Acc:HGNC:8133]	protein_coding	0.46154	0.425078	0.999953
ENSG00000182752	PAPPA	pappalysin 1 [Source:HGNC Symbol;Acc:HGNC:8602]	protein_coding	0.461527	0.0314898	0.999953
ENSG00000186094	AGBL4	ATP/GTP binding protein like 4 [Source:HGNC Symbol;Acc:HGNC:25892]	protein_coding	0.461296	0.439196	0.999953
ENSG00000260193	AL138781.1		lincRNA	0.46107	0.244196	0.999953
ENSG00000259969	AL049838.1		sense_overlapping	0.460759	0.482742	0.999953
ENSG00000153093	ACOXL	acyl-CoA oxidase like [Source:HGNC Symbol;Acc:HGNC:25621]	protein_coding	0.460131	0.0594739	0.999953
ENSG00000239407	Z68871.1		lincRNA	0.460111	0.038403	0.999953
ENSG00000262585	LINC01979	long intergenic non-protein coding RNA 1979 [Source:HGNC Symbol;Acc:HGNC:52807]	lincRNA	0.45998	0.259921	0.999953
ENSG00000206344	HCG27	HLA complex group 27 (non-protein coding) [Source:HGNC Symbol;Acc:HGNC:27366]	lincRNA	0.459812	0.159859	0.999953
ENSG00000272040	AC010245.2		lincRNA	0.459534	0.273009	0.999953
ENSG00000249572	AC034231.1		antisense_RNA	0.459147	0.307258	0.999953
ENSG00000256073	URB1-AS1	URB1 antisense RNA 1 (head to head) [Source:HGNC Symbol;Acc:HGNC:23128]	lincRNA	0.459052	0.027323	0.999953
ENSG00000101349	PAK5	p21 (RAC1) activated kinase 5 [Source:HGNC Symbol;Acc:HGNC:15916]	protein_coding	0.458244	0.556987	0.999953
ENSG00000168748	CA7	carbonic anhydrase 7 [Source:HGNC Symbol;Acc:HGNC:1381]	protein_coding	0.457664	0.315074	0.999953
ENSG00000213700	RPL17P50	ribosomal protein L17 pseudogene 50 [Source:HGNC Symbol;Acc:HGNC:45098]	processed_pseudogene	0.457036	0.161128	0.999953
ENSG00000263826	AC112907.3		antisense_RNA	0.456763	0.507784	0.999953
ENSG00000123342	MMP19	matrix metallopeptidase 19 [Source:HGNC Symbol;Acc:HGNC:7165]	protein_coding	0.456588	0.0865108	0.999953
ENSG00000244313	AC024293.1		processed_pseudogene	0.456205	0.132635	0.999953
ENSG00000223685	LINC00571	long intergenic non-protein coding RNA 571 [Source:HGNC Symbol;Acc:HGNC:43721]	lincRNA	0.456079	0.267065	0.999953
ENSG00000176907	C8orf4	chromosome 8 open reading frame 4 [Source:HGNC Symbol;Acc:HGNC:1357]	protein_coding	0.455728	0.0668048	0.999953
ENSG00000172940	SLC22A13	solute carrier family 22 member 13 [Source:HGNC Symbol;Acc:HGNC:8494]	protein_coding	0.455614	0.545944	0.999953
ENSG00000118473	SGIP1	SH3 domain GRB2 like endophilin interacting protein 1 [Source:HGNC Symbol;Acc:HGNC:25412]	protein_coding	0.455502	0.10098	0.999953
ENSG00000271971	AC120053.1		antisense_RNA	0.455208	0.285361	0.999953
ENSG00000286873				0.454493	0.434652	0.999953
ENSG00000150637	CD226	CD226 molecule [Source:HGNC Symbol;Acc:HGNC:16961]	protein_coding	0.454312	0.397665	0.999953
ENSG00000258667	HIF1A-AS2	HIF1A antisense RNA 2 [Source:HGNC Symbol;Acc:HGNC:43015]	lincRNA	0.454287	0.522048	0.999953
ENSG00000281091	AL606763.1		lincRNA	0.454244	0.44579	0.999953
ENSG00000170442	KRT86	keratin 86 [Source:HGNC Symbol;Acc:HGNC:6463]	protein_coding	0.454113	0.284156	0.999953
ENSG00000163071	SPATA18	spermatogenesis associated 18 [Source:HGNC Symbol;Acc:HGNC:29579]	protein_coding	0.453875	0.456268	0.999953
ENSG00000241506	PSMC1P1	proteasome 26S subunit, ATPase 1 pseudogene 1 [Source:HGNC Symbol;Acc:HGNC:30147]	processed_pseudogene	0.45368	0.31912	0.999953
ENSG00000244242	IFITM10	interferon induced transmembrane protein 10 [Source:HGNC Symbol;Acc:HGNC:40022]	protein_coding	0.453517	0.499655	0.999953
ENSG00000143443	C1orf56	chromosome 1 open reading frame 56 [Source:HGNC Symbol;Acc:HGNC:26045]	protein_coding	0.453348	0.00399617	0.999953
ENSG00000261737	AL049597.2		antisense_RNA	0.453094	0.365725	0.999953
ENSG00000169862	CTNND2	catenin delta 2 [Source:HGNC Symbol;Acc:HGNC:2516]	protein_coding	0.452941	0.0284301	0.999953
ENSG00000198879	SFMBT2	Scm-like with four mbt domains 2 [Source:HGNC Symbol;Acc:HGNC:20256]	protein_coding	0.452894	0.207529	0.999953
ENSG00000142303	ADAMTS10	ADAM metallopeptidase with thrombospondin type 1 motif 10 [Source:HGNC Symbol;Acc:HGNC:13201]	protein_coding	0.452561	0.196166	0.999953
ENSG00000253704	AC023632.2		lincRNA	0.452512	0.466735	0.999953
ENSG00000264334	AC134978.1		lincRNA	0.452233	0.158878	0.999953
ENSG00000197208	SLC22A4	solute carrier family 22 member 4 [Source:HGNC Symbol;Acc:HGNC:10968]	protein_coding	0.452061	0.186096	0.999953
ENSG00000232065	LINC01063	long intergenic non-protein coding RNA 1063 [Source:HGNC Symbol;Acc:HGNC:49092]	antisense_RNA	0.452021	0.496162	0.999953
ENSG00000279656	AL132780.4		TEC	0.451872	0.14227	0.999953
ENSG00000189269	DRICH1	aspartate rich 1 [Source:HGNC Symbol;Acc:HGNC:28031]	protein_coding	0.451423	0.427146	0.999953
ENSG00000227619	AL391056.1		lincRNA	0.451149	0.237607	0.999953
ENSG00000229419	RALGAPA1P1	Ral GTPase activating protein catalytic alpha subunit 1 pseudogene 1 [Source:HGNC Symbol;Acc:HGNC:23203]	processed_pseudogene	0.450973	0.509082	0.999953
ENSG00000269926	DDIT4-AS1	DDIT4 antisense RNA 1 [Source:HGNC Symbol;Acc:HGNC:52379]	antisense_RNA	0.450891	0.163326	0.999953
ENSG00000132518	GUCY2D	guanylate cyclase 2D, retinal [Source:HGNC Symbol;Acc:HGNC:4689]	protein_coding	0.450159	0.203587	0.999953
ENSG00000286670				0.449985	0.704824	0.999953
ENSG00000286015				0.449671	0.303256	0.999953
ENSG00000181585	TMIE	transmembrane inner ear [Source:HGNC Symbol;Acc:HGNC:30800]	protein_coding	0.449512	0.229661	0.999953
ENSG00000184619	KRBA2	KRAB-A domain containing 2 [Source:HGNC Symbol;Acc:HGNC:26989]	protein_coding	0.44913	0.289193	0.999953
ENSG00000257894	AC027288.3		lincRNA	0.449012	0.660721	0.999953
ENSG00000224763	FDPSP8	farnesyl diphosphate synthase pseudogene 8 [Source:HGNC Symbol;Acc:HGNC:39085]	processed_pseudogene	0.448045	0.60633	0.999953
ENSG00000253210	AC040970.1		antisense_RNA	0.447932	0.247725	0.999953
ENSG00000105855	ITGB8	integrin subunit beta 8 [Source:HGNC Symbol;Acc:HGNC:6163]	protein_coding	0.44778	0.00358723	0.999953
ENSG00000198053	SIRPA	signal regulatory protein alpha [Source:HGNC Symbol;Acc:HGNC:9662]	protein_coding	0.447496	0.0129568	0.999953
ENSG00000234222	LIX1L-AS1	LIX1L antisense RNA 1 [Source:HGNC Symbol;Acc:HGNC:41210]	antisense_RNA	0.447348	0.577576	0.999953
ENSG00000279827	AC136469.2		TEC	0.447342	0.477145	0.999953
ENSG00000247853	AC006064.2		antisense_RNA	0.447204	0.293221	0.999953
ENSG00000059804	SLC2A3	solute carrier family 2 member 3 [Source:HGNC Symbol;Acc:HGNC:11007]	protein_coding	0.44715	0.0108632	0.999953
ENSG00000233360	Z83844.2		antisense_RNA	0.447143	0.411058	0.999953
ENSG00000256006	AC084117.1		sense_intronic	0.446868	0.58519	0.999953
ENSG00000165023	DIRAS2	DIRAS family GTPase 2 [Source:HGNC Symbol;Acc:HGNC:19323]	protein_coding	0.446494	0.0234863	0.999953
ENSG00000274667	AC090517.2		sense_intronic	0.446288	0.574969	0.999953
ENSG00000122728	TAF1L	TATA-box binding protein associated factor 1 like [Source:HGNC Symbol;Acc:HGNC:18056]	protein_coding	0.44598	0.504187	0.999953
ENSG00000144362	PHOSPHO2	phosphatase, orphan 2 [Source:HGNC Symbol;Acc:HGNC:28316]	protein_coding	0.445916	0.061928	0.999953
ENSG00000286416				0.445349	0.402123	0.999953
ENSG00000162614	NEXN	nexilin F-actin binding protein [Source:HGNC Symbol;Acc:HGNC:29557]	protein_coding	0.444967	0.0616026	0.999953
ENSG00000256771	ZNF253	zinc finger protein 253 [Source:HGNC Symbol;Acc:HGNC:13497]	protein_coding	0.443753	0.0337619	0.999953
ENSG00000277342	AC048344.4		sense_intronic	0.443728	0.455897	0.999953
ENSG00000137673	MMP7	matrix metallopeptidase 7 [Source:HGNC Symbol;Acc:HGNC:7174]	protein_coding	0.443407	0.698633	0.999953
ENSG00000105472	CLEC11A	C-type lectin domain containing 11A [Source:HGNC Symbol;Acc:HGNC:10576]	protein_coding	0.443126	0.00987729	0.999953
ENSG00000225855	RUSC1-AS1	RUSC1 antisense RNA 1 [Source:HGNC Symbol;Acc:HGNC:26680]	antisense_RNA	0.442837	0.107538	0.999953
ENSG00000235601	BARX1-AS1	BARX1 antisense RNA 1 (head to head) [Source:HGNC Symbol;Acc:HGNC:50673]	lincRNA	0.442131	0.326824	0.999953
ENSG00000176681	LRRC37A	leucine rich repeat containing 37A [Source:HGNC Symbol;Acc:HGNC:29069]	protein_coding	0.441596	0.369489	0.999953
ENSG00000213057	C1orf220	chromosome 1 open reading frame 220 [Source:HGNC Symbol;Acc:HGNC:33805]	lincRNA	0.44142	0.388562	0.999953
ENSG00000205622	AP001043.1		lincRNA	0.441292	0.530785	0.999953
ENSG00000241322	CDRT1	CMT1A duplicated region transcript 1 [Source:HGNC Symbol;Acc:HGNC:14379]	protein_coding	0.441137	0.252217	0.999953
ENSG00000280088	AC126474.2		TEC	0.441055	0.0438919	0.999953
ENSG00000228302	AL512770.1		antisense_RNA	0.440958	0.66638	0.999953
ENSG00000260276	AC022167.2		antisense_RNA	0.440757	0.108694	0.999953
ENSG00000217241	CBX3P9	chromobox 3 pseudogene 9 [Source:HGNC Symbol;Acc:HGNC:42881]	processed_pseudogene	0.440457	0.561357	0.999953
ENSG00000249948	GBA3	glucosylceramidase beta 3 (gene/pseudogene) [Source:HGNC Symbol;Acc:HGNC:19069]	polymorphic_pseudogene	0.440002	0.297335	0.999953
ENSG00000278916	CEP83-AS1	CEP83 antisense RNA 1 (head to head) [Source:HGNC Symbol;Acc:HGNC:27055]	lincRNA	0.439022	0.286716	0.999953
ENSG00000224114	AL591846.1		processed_pseudogene	0.438922	0.505978	0.999953
ENSG00000270108	AL049840.5		sense_intronic	0.438349	0.438435	0.999953
ENSG00000166920	C15orf48	chromosome 15 open reading frame 48 [Source:HGNC Symbol;Acc:HGNC:29898]	protein_coding	0.437739	0.0795497	0.999953
ENSG00000234705	HMGA1P4	high mobility group AT-hook 1 pseudogene 4 [Source:HGNC Symbol;Acc:HGNC:39093]	antisense_RNA	0.437721	0.641716	0.999953
ENSG00000262663	AC087222.1		lincRNA	0.437665	0.486714	0.999953
ENSG00000100360	IFT27	intraflagellar transport 27 [Source:HGNC Symbol;Acc:HGNC:18626]	protein_coding	0.437564	0.37146	0.999953
ENSG00000260581	AC011374.1		antisense_RNA	0.437465	0.440462	0.999953
ENSG00000166743	ACSM1	acyl-CoA synthetase medium chain family member 1 [Source:HGNC Symbol;Acc:HGNC:18049]	protein_coding	0.437369	0.226976	0.999953
ENSG00000203877	RIPPLY2	ripply transcriptional repressor 2 [Source:HGNC Symbol;Acc:HGNC:21390]	protein_coding	0.437149	0.550046	0.999953
ENSG00000204620	AC115618.1		antisense_RNA	0.437026	0.43868	0.999953
ENSG00000236750	AC009237.9		processed_pseudogene	0.436952	0.383311	0.999953
ENSG00000106034	CPED1	cadherin like and PC-esterase domain containing 1 [Source:HGNC Symbol;Acc:HGNC:26159]	protein_coding	0.43692	0.0690553	0.999953
ENSG00000215475	SIAH3	siah E3 ubiquitin protein ligase family member 3 [Source:HGNC Symbol;Acc:HGNC:30553]	protein_coding	0.4361	0.432261	0.999953
ENSG00000234719	NPIPB2	nuclear pore complex interacting protein family, member B2 [Source:HGNC Symbol;Acc:HGNC:37451]	protein_coding	0.43548	0.0916555	0.999953
ENSG00000132010	ZNF20	zinc finger protein 20 [Source:HGNC Symbol;Acc:HGNC:12992]	protein_coding	0.435134	0.449822	0.999953
ENSG00000069431	ABCC9	ATP binding cassette subfamily C member 9 [Source:HGNC Symbol;Acc:HGNC:60]	protein_coding	0.434559	0.121967	0.999953
ENSG00000253305	PCDHGB6	protocadherin gamma subfamily B, 6 [Source:HGNC Symbol;Acc:HGNC:8713]	protein_coding	0.434501	0.241972	0.999953
ENSG00000273084	AC092171.5		lincRNA	0.434038	0.100723	0.999953
ENSG00000223722	AC023157.1		processed_pseudogene	0.433928	0.501716	0.999953
ENSG00000139946	PELI2	pellino E3 ubiquitin protein ligase family member 2 [Source:HGNC Symbol;Acc:HGNC:8828]	protein_coding	0.433863	0.0295673	0.999953
ENSG00000160307	S100B	S100 calcium binding protein B [Source:HGNC Symbol;Acc:HGNC:10500]	protein_coding	0.433742	0.436941	0.999953
ENSG00000237357	BX088651.4		lincRNA	0.433705	0.351644	0.999953
ENSG00000259865	AL390728.6		lincRNA	0.433596	0.0338127	0.999953
ENSG00000274021	AC024909.3		lincRNA	0.433435	0.264752	0.999953
ENSG00000102359	SRPX2	sushi repeat containing protein, X-linked 2 [Source:HGNC Symbol;Acc:HGNC:30668]	protein_coding	0.432845	0.0764277	0.999953
ENSG00000265943	AC090912.1		antisense_RNA	0.431858	0.31833	0.999953
ENSG00000200913	SNORD46	small nucleolar RNA, C/D box 46 [Source:HGNC Symbol;Acc:HGNC:10186]	snoRNA	0.431831	0.481681	0.999953
ENSG00000261505	AL031714.1		antisense_RNA	0.430639	0.524866	0.999953
ENSG00000157601	MX1	MX dynamin like GTPase 1 [Source:HGNC Symbol;Acc:HGNC:7532]	protein_coding	0.430133	0.0915378	0.999953
ENSG00000241769	LINC00893	long intergenic non-protein coding RNA 893 [Source:HGNC Symbol;Acc:HGNC:44265]	antisense_RNA	0.430044	0.372803	0.999953
ENSG00000272980	Z94721.2		processed_transcript	0.429805	0.589427	0.999953
ENSG00000101017	CD40	CD40 molecule [Source:HGNC Symbol;Acc:HGNC:11919]	protein_coding	0.429651	0.525709	0.999953
ENSG00000255639	AC005833.3		protein_coding	0.429497	0.119358	0.999953
ENSG00000197536	C5orf56	chromosome 5 open reading frame 56 [Source:HGNC Symbol;Acc:HGNC:33838]	protein_coding	0.429454	0.177768	0.999953
ENSG00000228084	AC118553.1		antisense_RNA	0.42937	0.332609	0.999953
ENSG00000134531	EMP1	epithelial membrane protein 1 [Source:HGNC Symbol;Acc:HGNC:3333]	protein_coding	0.429028	0.00320792	0.999953
ENSG00000231793	DOC2GP	double C2 domain gamma pseudogene [Source:HGNC Symbol;Acc:HGNC:37962]	transcribed_unitary_pseudogene	0.428485	0.339124	0.999953
ENSG00000148344	PTGES	prostaglandin E synthase [Source:HGNC Symbol;Acc:HGNC:9599]	protein_coding	0.427833	0.0896608	0.999953
ENSG00000169184	MN1	MN1 proto-oncogene, transcriptional regulator [Source:HGNC Symbol;Acc:HGNC:7180]	protein_coding	0.427611	0.46845	0.999953
ENSG00000223813	AC007255.1		antisense_RNA	0.427165	0.113334	0.999953
ENSG00000277662	AL354696.1		sense_intronic	0.427037	0.37212	0.999953
ENSG00000223343	AC137630.1		antisense_RNA	0.426782	0.409656	0.999953
ENSG00000258813	AL442663.3		antisense_RNA	0.426592	0.521736	0.999953
ENSG00000162543	UBXN10	UBX domain protein 10 [Source:HGNC Symbol;Acc:HGNC:26354]	protein_coding	0.42635	0.565325	0.999953
ENSG00000248161	AC098487.1		lincRNA	0.426314	0.465786	0.999953
ENSG00000225096	AL445250.1		lincRNA	0.42626	0.429421	0.999953
ENSG00000228983	SLC47A1P1	solute carrier family 47 member 1 pseudogene 1 [Source:HGNC Symbol;Acc:HGNC:51849]	transcribed_unprocessed_pseudogene	0.425871	0.610513	0.999953
ENSG00000268996	MAN1B1-AS1	MAN1B1 antisense RNA 1 (head to head) [Source:HGNC Symbol;Acc:HGNC:48715]	antisense_RNA	0.425708	0.117759	0.999953
ENSG00000210127	MT-TA	mitochondrially encoded tRNA alanine [Source:HGNC Symbol;Acc:HGNC:7475]	Mt_tRNA	0.425557	0.412683	0.999953
ENSG00000168685	IL7R	interleukin 7 receptor [Source:HGNC Symbol;Acc:HGNC:6024]	protein_coding	0.424578	0.00679102	0.999953
ENSG00000234511	C5orf58	chromosome 5 open reading frame 58 [Source:HGNC Symbol;Acc:HGNC:37272]	protein_coding	0.424578	0.392798	0.999953
ENSG00000231881	AL109615.2		lincRNA	0.423917	0.377058	0.999953
ENSG00000259937	AC023158.1		sense_intronic	0.423881	0.670484	0.999953
ENSG00000134874	DZIP1	DAZ interacting zinc finger protein 1 [Source:HGNC Symbol;Acc:HGNC:20908]	protein_coding	0.42388	0.087004	0.999953
ENSG00000266904	LINC00663	long intergenic non-protein coding RNA 663 [Source:HGNC Symbol;Acc:HGNC:28609]	lincRNA	0.422734	0.0600117	0.999953
ENSG00000230532	AC091133.1		antisense_RNA	0.422148	0.282602	0.999953
ENSG00000273729	AC007686.3		antisense_RNA	0.422116	0.151145	0.999953
ENSG00000267226	AC104971.2		bidirectional_promoter_lncRNA	0.421969	0.477551	0.999953
ENSG00000220848	RPS18P9	ribosomal protein S18 pseudogene 9 [Source:HGNC Symbol;Acc:HGNC:36483]	processed_pseudogene	0.421851	0.0473991	0.999953
ENSG00000268902	CSAG2	CSAG family member 2 [Source:HGNC Symbol;Acc:HGNC:16847]	protein_coding	0.42071	0.443108	0.999953
ENSG00000267034	AC010980.2		lincRNA	0.420569	0.0946907	0.999953
ENSG00000188603	CLN3	CLN3, battenin [Source:HGNC Symbol;Acc:HGNC:2074]	protein_coding	0.420401	0.166729	0.999953
ENSG00000224635	AL391095.1		lincRNA	0.420077	0.268294	0.999953
ENSG00000236859	NIFK-AS1	NIFK antisense RNA 1 [Source:HGNC Symbol;Acc:HGNC:27385]	antisense_RNA	0.420044	0.0521796	0.999953
ENSG00000260455	NBAT1	neuroblastoma associated transcript 1 [Source:HGNC Symbol;Acc:HGNC:49075]	lincRNA	0.419551	0.2999	0.999953
ENSG00000225872	LINC01529	long intergenic non-protein coding RNA 1529 [Source:HGNC Symbol;Acc:HGNC:51268]	transcribed_unprocessed_pseudogene	0.419433	0.597918	0.999953
ENSG00000124479	NDP	NDP, norrin cystine knot growth factor [Source:HGNC Symbol;Acc:HGNC:7678]	protein_coding	0.419325	0.102137	0.999953
ENSG00000123095	BHLHE41	basic helix-loop-helix family member e41 [Source:HGNC Symbol;Acc:HGNC:16617]	protein_coding	0.418762	0.118761	0.999953
ENSG00000288061				0.418364	0.631958	0.999953
ENSG00000111186	WNT5B	Wnt family member 5B [Source:HGNC Symbol;Acc:HGNC:16265]	protein_coding	0.418193	0.032756	0.999953
ENSG00000244219	TMEM225B	transmembrane protein 225B [Source:HGNC Symbol;Acc:HGNC:53075]	protein_coding	0.418182	0.564461	0.999953
ENSG00000155657	TTN	titin [Source:HGNC Symbol;Acc:HGNC:12403]	protein_coding	0.417758	0.585694	0.999953
ENSG00000121764	HCRTR1	hypocretin receptor 1 [Source:HGNC Symbol;Acc:HGNC:4848]	protein_coding	0.417326	0.569089	0.999953
ENSG00000277149	TYW1B	tRNA-yW synthesizing protein 1 homolog B [Source:HGNC Symbol;Acc:HGNC:33908]	protein_coding	0.417168	0.150323	0.999953
ENSG00000177374	HIC1	HIC ZBTB transcriptional repressor 1 [Source:HGNC Symbol;Acc:HGNC:4909]	protein_coding	0.417108	0.178808	0.999953
ENSG00000255458	AC108471.2		lincRNA	0.416918	0.419618	0.999953
ENSG00000137558	PI15	peptidase inhibitor 15 [Source:HGNC Symbol;Acc:HGNC:8946]	protein_coding	0.416892	0.173849	0.999953
ENSG00000267327	AC009271.1		lincRNA	0.416204	0.051324	0.999953
ENSG00000003436	TFPI	tissue factor pathway inhibitor [Source:HGNC Symbol;Acc:HGNC:11760]	protein_coding	0.416014	0.0121792	0.999953
ENSG00000273674	AC021752.1		lincRNA	0.415857	0.609328	0.999953
ENSG00000150175	FRMPD2B	FERM and PDZ domain containing 2B, pseudogene [Source:HGNC Symbol;Acc:HGNC:16843]	unprocessed_pseudogene	0.415765	0.527598	0.999953
ENSG00000175518	UBQLNL	ubiquilin like [Source:HGNC Symbol;Acc:HGNC:28294]	protein_coding	0.415306	0.540177	0.999953
ENSG00000278864	AC055811.4		TEC	0.414932	0.0609587	0.999953
ENSG00000266865	AC138207.8		transcribed_unprocessed_pseudogene	0.414906	0.165337	0.999953
ENSG00000241255	AL136126.1		processed_pseudogene	0.414039	0.435946	0.999953
ENSG00000278713	AC120114.3		antisense_RNA	0.414004	0.665663	0.999953
ENSG00000206538	VGLL3	vestigial like family member 3 [Source:HGNC Symbol;Acc:HGNC:24327]	protein_coding	0.413852	0.00667449	0.999953
ENSG00000165949	IFI27	interferon alpha inducible protein 27 [Source:HGNC Symbol;Acc:HGNC:5397]	protein_coding	0.413798	0.258281	0.999953
ENSG00000248498	ASNSP1	asparagine synthetase pseudogene 1 [Source:HGNC Symbol;Acc:HGNC:754]	transcribed_unprocessed_pseudogene	0.412888	0.142461	0.999953
ENSG00000286037				0.412772	0.337124	0.999953
ENSG00000253716	MINCR	MYC-induced long non-coding RNA [Source:HGNC Symbol;Acc:HGNC:51653]	antisense_RNA	0.412247	0.193642	0.999953
ENSG00000285190				0.411379	0.686525	0.999953
ENSG00000287315				0.410976	0.337299	0.999953
ENSG00000256043	CTSO	cathepsin O [Source:HGNC Symbol;Acc:HGNC:2542]	protein_coding	0.410659	0.0120748	0.999953
ENSG00000272994	AC012360.3		lincRNA	0.409718	0.0253392	0.999953
ENSG00000131634	TMEM204	transmembrane protein 204 [Source:HGNC Symbol;Acc:HGNC:14158]	protein_coding	0.409213	0.221029	0.999953
ENSG00000054219	LY75	lymphocyte antigen 75 [Source:HGNC Symbol;Acc:HGNC:6729]	protein_coding	0.408864	0.631835	0.999953
ENSG00000154316	TDH	L-threonine dehydrogenase (pseudogene) [Source:HGNC Symbol;Acc:HGNC:15547]	transcribed_unitary_pseudogene	0.408789	0.556396	0.999953
ENSG00000216906	AL355312.1		processed_pseudogene	0.40828	0.692361	0.999953
ENSG00000149646	CNBD2	cyclic nucleotide binding domain containing 2 [Source:HGNC Symbol;Acc:HGNC:16145]	protein_coding	0.408095	0.0882282	0.999953
ENSG00000241370	RPP21	ribonuclease P/MRP subunit p21 [Source:HGNC Symbol;Acc:HGNC:21300]	protein_coding	0.407926	0.0840564	0.999953
ENSG00000152049	KCNE4	potassium voltage-gated channel subfamily E regulatory subunit 4 [Source:HGNC Symbol;Acc:HGNC:6244]	protein_coding	0.407861	0.0979807	0.999953
ENSG00000138079	SLC3A1	solute carrier family 3 member 1 [Source:HGNC Symbol;Acc:HGNC:11025]	protein_coding	0.407765	0.659303	0.999953
ENSG00000179133	C10orf67	chromosome 10 open reading frame 67 [Source:HGNC Symbol;Acc:HGNC:28716]	protein_coding	0.407727	0.69058	0.999953
ENSG00000286753				0.407339	0.468892	0.999953
ENSG00000279641	AC120057.4		TEC	0.407051	0.556882	0.999953
ENSG00000287351				0.407025	0.638981	0.999953
ENSG00000287562				0.406844	0.0825998	0.999953
ENSG00000148680	HTR7	5-hydroxytryptamine receptor 7 [Source:HGNC Symbol;Acc:HGNC:5302]	protein_coding	0.406589	0.467504	0.999953
ENSG00000113205	PCDHB3	protocadherin beta 3 [Source:HGNC Symbol;Acc:HGNC:8688]	protein_coding	0.406194	0.214468	0.999953
ENSG00000228242	AC093495.1		antisense_RNA	0.405129	0.512704	0.999953
ENSG00000176293	ZNF135	zinc finger protein 135 [Source:HGNC Symbol;Acc:HGNC:12919]	protein_coding	0.40489	0.145271	0.999953
ENSG00000242021	AC112493.1		lincRNA	0.404263	0.26313	0.999953
ENSG00000133665	DYDC2	DPY30 domain containing 2 [Source:HGNC Symbol;Acc:HGNC:23468]	protein_coding	0.40375	0.271466	0.999953
ENSG00000230092	AL669831.4		transcribed_unprocessed_pseudogene	0.40362	0.530695	0.999953
ENSG00000269038	AP001462.1		lincRNA	0.403614	0.508387	0.999953
ENSG00000273893	AL133520.1		sense_intronic	0.403321	0.46097	0.999953
ENSG00000259868	AL163952.1		processed_transcript	0.403251	0.566412	0.999953
ENSG00000123297	TSFM	Ts translation elongation factor, mitochondrial [Source:HGNC Symbol;Acc:HGNC:12367]	protein_coding	0.403104	0.363489	0.999953
ENSG00000270061	AC068790.5		sense_intronic	0.402987	0.70116	0.999953
ENSG00000230207	RPL4P5	ribosomal protein L4 pseudogene 5 [Source:HGNC Symbol;Acc:HGNC:35699]	processed_pseudogene	0.402438	0.56911	0.999953
ENSG00000229848	AC139149.1		antisense_RNA	0.402405	0.393017	0.999953
ENSG00000273142	AC073335.2		lincRNA	0.401816	0.290617	0.999953
ENSG00000232645	LINC01431	long intergenic non-protein coding RNA 1431 [Source:HGNC Symbol;Acc:HGNC:50744]	lincRNA	0.401555	0.564713	0.999953
ENSG00000276085	CCL3L3	C-C motif chemokine ligand 3 like 3 [Source:HGNC Symbol;Acc:HGNC:30554]	protein_coding	0.401326	0.0578304	0.999953
ENSG00000272502	AC104958.2		antisense_RNA	0.401181	0.437847	0.999953
ENSG00000260459	FTLP14	ferritin light chain pseudogene 14 [Source:HGNC Symbol;Acc:HGNC:37964]	processed_pseudogene	0.400966	0.518549	0.999953
ENSG00000246859	STARD4-AS1	STARD4 antisense RNA 1 [Source:HGNC Symbol;Acc:HGNC:44117]	antisense_RNA	0.400751	0.0974817	0.999953
ENSG00000279048	AC080080.1		TEC	0.400575	0.484799	0.999953
ENSG00000281189	GHET1	gastric carcinoma proliferation enhancing transcript 1 [Source:HGNC Symbol;Acc:HGNC:49425]	lincRNA	0.400347	0.287133	0.999953
ENSG00000261189	AL031058.1		antisense_RNA	0.400204	0.271613	0.999953
ENSG00000235510	BX842568.4		unprocessed_pseudogene	0.400043	0.506812	0.999953
ENSG00000263585	AC145207.4		antisense_RNA	0.39993	0.61827	0.999953
ENSG00000239556	AC004951.2		transcribed_unprocessed_pseudogene	0.399919	0.534739	0.999953
ENSG00000205930	C21orf62-AS1	C21orf62 antisense RNA 1 [Source:HGNC Symbol;Acc:HGNC:1290]	antisense_RNA	0.399836	0.561406	0.999953
ENSG00000274391	TPTE	transmembrane phosphatase with tensin homology [Source:HGNC Symbol;Acc:HGNC:12023]	protein_coding	0.399169	0.463564	0.999953
ENSG00000154678	PDE1C	phosphodiesterase 1C [Source:HGNC Symbol;Acc:HGNC:8776]	protein_coding	0.399056	0.370466	0.999953
ENSG00000241697	TMEFF1	transmembrane protein with EGF like and two follistatin like domains 1 [Source:HGNC Symbol;Acc:HGNC:11866]	protein_coding	0.398967	0.0465351	0.999953
ENSG00000286462				0.398425	0.646476	0.999953
ENSG00000182747	SLC35D3	solute carrier family 35 member D3 [Source:HGNC Symbol;Acc:HGNC:15621]	protein_coding	0.39758	0.429963	0.999953
ENSG00000169550	MUC15	mucin 15, cell surface associated [Source:HGNC Symbol;Acc:HGNC:14956]	protein_coding	0.397124	0.391222	0.999953
ENSG00000140853	NLRC5	NLR family CARD domain containing 5 [Source:HGNC Symbol;Acc:HGNC:29933]	protein_coding	0.397103	0.172387	0.999953
ENSG00000204622	HLA-J	major histocompatibility complex, class I, J (pseudogene) [Source:HGNC Symbol;Acc:HGNC:4967]	transcribed_unprocessed_pseudogene	0.397092	0.277477	0.999953
ENSG00000257913	DDN-AS1	DDN and PRKAG1 antisense RNA 1 [Source:HGNC Symbol;Acc:HGNC:53464]	antisense_RNA	0.397088	0.567711	0.999953
ENSG00000167807	AC011511.1		protein_coding	0.396759	0.478627	0.999953
ENSG00000248098	BCKDHA	branched chain keto acid dehydrogenase E1, alpha polypeptide [Source:HGNC Symbol;Acc:HGNC:986]	protein_coding	0.396721	0.323586	0.999953
ENSG00000248610	HSPA8P4	heat shock protein family A (Hsp70) member 8 pseudogene 4 [Source:HGNC Symbol;Acc:HGNC:44919]	processed_pseudogene	0.396376	0.670987	0.999953
ENSG00000243224	AC006252.1		antisense_RNA	0.396352	0.404207	0.999953
ENSG00000167995	BEST1	bestrophin 1 [Source:HGNC Symbol;Acc:HGNC:12703]	protein_coding	0.396342	0.0795836	0.999953
ENSG00000286219				0.396009	0.399833	0.999953
ENSG00000184672	RALYL	RALY RNA binding protein like [Source:HGNC Symbol;Acc:HGNC:27036]	protein_coding	0.39587	0.273434	0.999953
ENSG00000214439	FAM185BP	family with sequence similarity 185 member B, pseudogene [Source:HGNC Symbol;Acc:HGNC:21813]	unprocessed_pseudogene	0.39541	0.10778	0.999953
ENSG00000230530	LIMD1-AS1	LIMD1 antisense RNA 1 [Source:HGNC Symbol;Acc:HGNC:44107]	antisense_RNA	0.395396	0.227962	0.999953
ENSG00000164362	TERT	telomerase reverse transcriptase [Source:HGNC Symbol;Acc:HGNC:11730]	protein_coding	0.39497	0.0183961	0.999953
ENSG00000163825	RTP3	receptor transporter protein 3 [Source:HGNC Symbol;Acc:HGNC:15572]	protein_coding	0.394629	0.70901	0.999953
ENSG00000270194	AC097359.2		antisense_RNA	0.394581	0.349329	0.999953
ENSG00000187653	TMSB4XP8	thymosin beta 4, X-linked pseudogene 8 [Source:HGNC Symbol;Acc:HGNC:11885]	processed_pseudogene	0.392659	0.410302	0.999953
ENSG00000166780	C16orf45	chromosome 16 open reading frame 45 [Source:HGNC Symbol;Acc:HGNC:19213]	protein_coding	0.392528	0.0261044	0.999953
ENSG00000237264	FTH1P11	ferritin heavy chain 1 pseudogene 11 [Source:HGNC Symbol;Acc:HGNC:3981]	processed_pseudogene	0.392496	0.471064	0.999953
ENSG00000236723	AL606760.2		antisense_RNA	0.3922	0.500728	0.999953
ENSG00000224430	MKRN5P	makorin ring finger protein 5, pseudogene [Source:HGNC Symbol;Acc:HGNC:7117]	processed_pseudogene	0.391918	0.605571	0.999953
ENSG00000162761	LMX1A	LIM homeobox transcription factor 1 alpha [Source:HGNC Symbol;Acc:HGNC:6653]	protein_coding	0.391506	0.6396	0.999953
ENSG00000261127	AC133548.2		transcribed_processed_pseudogene	0.391473	0.544568	0.999953
ENSG00000064300	NGFR	nerve growth factor receptor [Source:HGNC Symbol;Acc:HGNC:7809]	protein_coding	0.391227	0.133251	0.999953
ENSG00000114349	GNAT1	G protein subunit alpha transducin 1 [Source:HGNC Symbol;Acc:HGNC:4393]	protein_coding	0.391024	0.587845	0.999953
ENSG00000140945	CDH13	cadherin 13 [Source:HGNC Symbol;Acc:HGNC:1753]	protein_coding	0.391007	0.142296	0.999953
ENSG00000157680	DGKI	diacylglycerol kinase iota [Source:HGNC Symbol;Acc:HGNC:2855]	protein_coding	0.390947	0.243361	0.999953
ENSG00000259033	AL356804.1		lincRNA	0.390792	0.532695	0.999953
ENSG00000093134	VNN3	vanin 3 [Source:HGNC Symbol;Acc:HGNC:16431]	protein_coding	0.390711	0.645496	0.999953
ENSG00000273415	AP000904.1		lincRNA	0.39071	0.619507	0.999953
ENSG00000155897	ADCY8	adenylate cyclase 8 [Source:HGNC Symbol;Acc:HGNC:239]	protein_coding	0.390387	0.651115	0.999953
ENSG00000172014	ANKRD20A4	ankyrin repeat domain 20 family member A4 [Source:HGNC Symbol;Acc:HGNC:31982]	protein_coding	0.390086	0.376521	0.999953
ENSG00000162946	DISC1	disrupted in schizophrenia 1 [Source:HGNC Symbol;Acc:HGNC:2888]	protein_coding	0.390081	0.115271	0.999953
ENSG00000228956	SATB1-AS1	SATB1 antisense RNA 1 [Source:HGNC Symbol;Acc:HGNC:50687]	processed_transcript	0.390021	0.145972	0.999953
ENSG00000204338	CYP21A1P	cytochrome P450 family 21 subfamily A member 1, pseudogene [Source:HGNC Symbol;Acc:HGNC:2599]	transcribed_unprocessed_pseudogene	0.389613	0.667638	0.999953
ENSG00000109667	SLC2A9	solute carrier family 2 member 9 [Source:HGNC Symbol;Acc:HGNC:13446]	protein_coding	0.388845	0.224491	0.999953
ENSG00000254912	AC135983.3		unprocessed_pseudogene	0.388164	0.495224	0.999953
ENSG00000155495	MAGEC1	MAGE family member C1 [Source:HGNC Symbol;Acc:HGNC:6812]	protein_coding	0.387915	0.293503	0.999953
ENSG00000287710				0.387747	0.475355	0.999953
ENSG00000281571	AC241585.3		TEC	0.387672	0.438123	0.999953
ENSG00000264278	AC027575.2		lincRNA	0.387658	0.428435	0.999953
ENSG00000237082	COX5BP6	cytochrome c oxidase subunit 5B pseudogene 6 [Source:HGNC Symbol;Acc:HGNC:2275]	processed_pseudogene	0.387123	0.648943	0.999953
ENSG00000179846	NKPD1	NTPase KAP family P-loop domain containing 1 [Source:HGNC Symbol;Acc:HGNC:24739]	protein_coding	0.387107	0.34725	0.999953
ENSG00000228434	AC004951.1		lincRNA	0.387065	0.426726	0.999953
ENSG00000151790	TDO2	tryptophan 2,3-dioxygenase [Source:HGNC Symbol;Acc:HGNC:11708]	protein_coding	0.386781	0.203183	0.999953
ENSG00000218537	MIF-AS1	MIF antisense RNA 1 [Source:HGNC Symbol;Acc:HGNC:27669]	antisense_RNA	0.386425	0.0558403	0.999953
ENSG00000182308	DCAF4L1	DDB1 and CUL4 associated factor 4 like 1 [Source:HGNC Symbol;Acc:HGNC:27723]	protein_coding	0.385929	0.477862	0.999953
ENSG00000162545	CAMK2N1	calcium/calmodulin dependent protein kinase II inhibitor 1 [Source:HGNC Symbol;Acc:HGNC:24190]	protein_coding	0.385821	0.0369355	0.999953
ENSG00000184731	FAM110C	family with sequence similarity 110 member C [Source:HGNC Symbol;Acc:HGNC:33340]	protein_coding	0.385653	0.0520454	0.999953
ENSG00000240668	KRT8P36	keratin 8 pseudogene 36 [Source:HGNC Symbol;Acc:HGNC:39870]	processed_pseudogene	0.385635	0.0995447	0.999953
ENSG00000164674	SYTL3	synaptotagmin like 3 [Source:HGNC Symbol;Acc:HGNC:15587]	protein_coding	0.38558	0.0836896	0.999953
ENSG00000271646	AC099343.3		lincRNA	0.385358	0.192583	0.999953
ENSG00000287059				0.385331	0.455794	0.999953
ENSG00000273340	MICE	MHC class I polypeptide-related sequence E (pseudogene) [Source:HGNC Symbol;Acc:HGNC:7094]	transcribed_unprocessed_pseudogene	0.385297	0.264055	0.999953
ENSG00000138131	LOXL4	lysyl oxidase like 4 [Source:HGNC Symbol;Acc:HGNC:17171]	protein_coding	0.384323	0.124307	0.999953
ENSG00000272501	AL662844.4		antisense_RNA	0.384135	0.228189	0.999953
ENSG00000241975	ELOCP19	elongin C pseudogene 19 [Source:HGNC Symbol;Acc:HGNC:38155]	processed_pseudogene	0.383939	0.671514	0.999953
ENSG00000279865	AC006511.3		TEC	0.383796	0.444226	0.999953
ENSG00000087116	ADAMTS2	ADAM metallopeptidase with thrombospondin type 1 motif 2 [Source:HGNC Symbol;Acc:HGNC:218]	protein_coding	0.383745	0.22595	0.999953
ENSG00000113140	SPARC	secreted protein acidic and cysteine rich [Source:HGNC Symbol;Acc:HGNC:11219]	protein_coding	0.383611	0.0010024	0.971424
ENSG00000152422	XRCC4	X-ray repair cross complementing 4 [Source:HGNC Symbol;Acc:HGNC:12831]	protein_coding	0.383577	0.00539185	0.999953
ENSG00000255847	AP003717.1		antisense_RNA	0.383394	0.654343	0.999953
ENSG00000196748	CLPSL2	colipase like 2 [Source:HGNC Symbol;Acc:HGNC:21250]	protein_coding	0.383182	0.683244	0.999953
ENSG00000255135	AP002360.2		lincRNA	0.38299	0.0317816	0.999953
ENSG00000212493	SNORD19	small nucleolar RNA, C/D box 19 [Source:HGNC Symbol;Acc:HGNC:32717]	snoRNA	0.382851	0.557304	0.999953
ENSG00000272902	TBC1D8-AS1	TBC1 domain family member 8 antisense RNA 1 [Source:HGNC Symbol;Acc:HGNC:52782]	lincRNA	0.382664	0.232668	0.999953
ENSG00000058866	DGKG	diacylglycerol kinase gamma [Source:HGNC Symbol;Acc:HGNC:2853]	protein_coding	0.382362	0.580929	0.999953
ENSG00000250616	AC012645.1		antisense_RNA	0.382112	0.289135	0.999953
ENSG00000236914	LINC01852	long intergenic non-protein coding RNA 1852 [Source:HGNC Symbol;Acc:HGNC:52668]	lincRNA	0.381829	0.458016	0.999953
ENSG00000153157	SYCP2L	synaptonemal complex protein 2 like [Source:HGNC Symbol;Acc:HGNC:21537]	protein_coding	0.381736	0.342023	0.999953
ENSG00000202058	RN7SKP80	RNA, 7SK small nuclear pseudogene 80 [Source:HGNC Symbol;Acc:HGNC:45804]	misc_RNA	0.381675	0.562613	0.999953
ENSG00000169946	ZFPM2	zinc finger protein, FOG family member 2 [Source:HGNC Symbol;Acc:HGNC:16700]	protein_coding	0.381548	0.235998	0.999953
ENSG00000257342	AC025165.2		antisense_RNA	0.381327	0.436672	0.999953
ENSG00000139192	TAPBPL	TAP binding protein like [Source:HGNC Symbol;Acc:HGNC:30683]	protein_coding	0.380998	0.549857	0.999953
ENSG00000271503	CCL5	C-C motif chemokine ligand 5 [Source:HGNC Symbol;Acc:HGNC:10632]	protein_coding	0.380638	0.00393101	0.999953
ENSG00000228623	ZNF883	zinc finger protein 883 [Source:HGNC Symbol;Acc:HGNC:27271]	protein_coding	0.380094	0.212099	0.999953
ENSG00000254665	AC091053.1		antisense_RNA	0.379941	0.720123	0.999953
ENSG00000279453	Z99129.4		TEC	0.379732	0.131821	0.999953
ENSG00000203711	C6orf99	chromosome 6 open reading frame 99 [Source:HGNC Symbol;Acc:HGNC:21179]	lincRNA	0.37934	0.403027	0.999953
ENSG00000235374	SSR4P1	signal sequence receptor subunit 4 pseudogene 1 [Source:HGNC Symbol;Acc:HGNC:23131]	transcribed_processed_pseudogene	0.37906	0.319336	0.999953
ENSG00000227110	LMCD1-AS1	LMCD1 antisense RNA 1 (head to head) [Source:HGNC Symbol;Acc:HGNC:44477]	antisense_RNA	0.378786	0.643218	0.999953
ENSG00000171954	CYP4F22	cytochrome P450 family 4 subfamily F member 22 [Source:HGNC Symbol;Acc:HGNC:26820]	protein_coding	0.378752	0.701817	0.999953
ENSG00000255966	AC006064.3		antisense_RNA	0.378738	0.510997	0.999953
ENSG00000235703	LINC00894	long intergenic non-protein coding RNA 894 [Source:HGNC Symbol;Acc:HGNC:48579]	antisense_RNA	0.378677	0.201181	0.999953
ENSG00000196503	ARL9	ADP ribosylation factor like GTPase 9 [Source:HGNC Symbol;Acc:HGNC:23592]	protein_coding	0.378439	0.536302	0.999953
ENSG00000279611	AC012313.10		TEC	0.378183	0.164815	0.999953
ENSG00000272143	FGF14-AS2	FGF14 antisense RNA 2 [Source:HGNC Symbol;Acc:HGNC:44368]	lincRNA	0.378125	0.22736	0.999953
ENSG00000244513	AC109587.1		antisense_RNA	0.378104	0.36219	0.999953
ENSG00000272654	AL358472.2		lincRNA	0.377167	0.364022	0.999953
ENSG00000272913	AC009237.14		lincRNA	0.376797	0.505557	0.999953
ENSG00000147614	ATP6V0D2	ATPase H+ transporting V0 subunit d2 [Source:HGNC Symbol;Acc:HGNC:18266]	protein_coding	0.376651	0.467782	0.999953
ENSG00000260996	BX255925.1		sense_overlapping	0.375539	0.637126	0.999953
ENSG00000203943	SAMD13	sterile alpha motif domain containing 13 [Source:HGNC Symbol;Acc:HGNC:24582]	protein_coding	0.375499	0.361374	0.999953
ENSG00000213621	RPSAP54	ribosomal protein SA pseudogene 54 [Source:HGNC Symbol;Acc:HGNC:36373]	processed_pseudogene	0.375294	0.523092	0.999953
ENSG00000198795	ZNF521	zinc finger protein 521 [Source:HGNC Symbol;Acc:HGNC:24605]	protein_coding	0.375095	0.255277	0.999953
ENSG00000249352	LINC02198	long intergenic non-protein coding RNA 2198 [Source:HGNC Symbol;Acc:HGNC:53064]	lincRNA	0.375091	0.727371	0.999953
ENSG00000287337				0.374979	0.561568	0.999953
ENSG00000219201	AC138392.1		processed_pseudogene	0.374334	0.589786	0.999953
ENSG00000264443	AL445686.2		lincRNA	0.374227	0.629946	0.999953
ENSG00000138075	ABCG5	ATP binding cassette subfamily G member 5 [Source:HGNC Symbol;Acc:HGNC:13886]	protein_coding	0.374188	0.478782	0.999953
ENSG00000245330	AP005717.1		lincRNA	0.373664	0.568203	0.999953
ENSG00000272842	AL391834.1		antisense_RNA	0.373572	0.525141	0.999953
ENSG00000070193	FGF10	fibroblast growth factor 10 [Source:HGNC Symbol;Acc:HGNC:3666]	protein_coding	0.373452	0.184166	0.999953
ENSG00000272341	AL137003.2		lincRNA	0.373193	0.489749	0.999953
ENSG00000185988	PLK5	polo like kinase 5 [Source:HGNC Symbol;Acc:HGNC:27001]	protein_coding	0.372919	0.570738	0.999953
ENSG00000004848	ARX	aristaless related homeobox [Source:HGNC Symbol;Acc:HGNC:18060]	protein_coding	0.372664	0.492797	0.999953
ENSG00000272008	AL139274.2		antisense_RNA	0.372263	0.637693	0.999953
ENSG00000230450	NEK2P4	NEK2 pseudogene 4 [Source:HGNC Symbol;Acc:HGNC:37818]	processed_pseudogene	0.371959	0.604409	0.999953
ENSG00000259209	AC004943.1		antisense_RNA	0.371856	0.43466	0.999953
ENSG00000139988	RDH12	retinol dehydrogenase 12 (all-trans/9-cis/11-cis) [Source:HGNC Symbol;Acc:HGNC:19977]	protein_coding	0.371753	0.635046	0.999953
ENSG00000271011	AC010680.3		antisense_RNA	0.371708	0.456903	0.999953
ENSG00000183032	SLC25A21	solute carrier family 25 member 21 [Source:HGNC Symbol;Acc:HGNC:14411]	protein_coding	0.371583	0.409998	0.999953
ENSG00000146859	TMEM140	transmembrane protein 140 [Source:HGNC Symbol;Acc:HGNC:21870]	protein_coding	0.371542	0.308335	0.999953
ENSG00000183346	C10orf107	chromosome 10 open reading frame 107 [Source:HGNC Symbol;Acc:HGNC:28678]	protein_coding	0.371413	0.732477	0.999953
ENSG00000140795	MYLK3	myosin light chain kinase 3 [Source:HGNC Symbol;Acc:HGNC:29826]	protein_coding	0.371317	0.517923	0.999953
ENSG00000152784	PRDM8	PR/SET domain 8 [Source:HGNC Symbol;Acc:HGNC:13993]	protein_coding	0.370189	0.224339	0.999953
ENSG00000239445	ST3GAL6-AS1	ST3GAL6 antisense RNA 1 [Source:HGNC Symbol;Acc:HGNC:40828]	antisense_RNA	0.369631	0.246158	0.999953
ENSG00000166246	C16orf71	chromosome 16 open reading frame 71 [Source:HGNC Symbol;Acc:HGNC:25081]	protein_coding	0.369518	0.296275	0.999953
ENSG00000256594	AC010186.2		transcribed_unprocessed_pseudogene	0.369514	0.296684	0.999953
ENSG00000250318	AC003072.1		unprocessed_pseudogene	0.369331	0.334233	0.999953
ENSG00000266490	AC127024.5		lincRNA	0.36929	0.370026	0.999953
ENSG00000116981	NT5C1A	5'-nucleotidase, cytosolic IA [Source:HGNC Symbol;Acc:HGNC:17819]	protein_coding	0.36873	0.668711	0.999953
ENSG00000230002	ALMS1-IT1	ALMS1 intronic transcript 1 [Source:HGNC Symbol;Acc:HGNC:41305]	sense_intronic	0.368274	0.493595	0.999953
ENSG00000234593	AL359873.1		lincRNA	0.367702	0.631932	0.999953
ENSG00000135914	HTR2B	5-hydroxytryptamine receptor 2B [Source:HGNC Symbol;Acc:HGNC:5294]	protein_coding	0.367662	0.224625	0.999953
ENSG00000138411	HECW2	HECT, C2 and WW domain containing E3 ubiquitin protein ligase 2 [Source:HGNC Symbol;Acc:HGNC:29853]	protein_coding	0.367351	0.0454304	0.999953
ENSG00000233058	LINC00884	long intergenic non-protein coding RNA 884 [Source:HGNC Symbol;Acc:HGNC:48570]	antisense_RNA	0.367256	0.500415	0.999953
ENSG00000107796	ACTA2	actin, alpha 2, smooth muscle, aorta [Source:HGNC Symbol;Acc:HGNC:130]	protein_coding	0.366881	0.0998471	0.999953
ENSG00000179542	SLITRK4	SLIT and NTRK like family member 4 [Source:HGNC Symbol;Acc:HGNC:23502]	protein_coding	0.366388	0.156053	0.999953
ENSG00000204390	HSPA1L	heat shock protein family A (Hsp70) member 1 like [Source:HGNC Symbol;Acc:HGNC:5234]	protein_coding	0.365518	0.207858	0.999953
ENSG00000106546	AHR	aryl hydrocarbon receptor [Source:HGNC Symbol;Acc:HGNC:348]	protein_coding	0.365267	0.0158799	0.999953
ENSG00000196366	C9orf163	chromosome 9 open reading frame 163 [Source:HGNC Symbol;Acc:HGNC:26718]	lincRNA	0.365265	0.280744	0.999953
ENSG00000130813	C19orf66	chromosome 19 open reading frame 66 [Source:HGNC Symbol;Acc:HGNC:25649]	protein_coding	0.364726	0.118452	0.999953
ENSG00000226976	COX6A1P2	cytochrome c oxidase subunit 6A1 pseudogene 2 [Source:HGNC Symbol;Acc:HGNC:35239]	processed_pseudogene	0.364611	0.357412	0.999953
ENSG00000196932	TMEM26	transmembrane protein 26 [Source:HGNC Symbol;Acc:HGNC:28550]	protein_coding	0.364448	0.312911	0.999953
ENSG00000087245	MMP2	matrix metallopeptidase 2 [Source:HGNC Symbol;Acc:HGNC:7166]	protein_coding	0.364365	0.000514347	0.712076
ENSG00000233297	RASA4DP	RAS p21 protein activator 4CD, pseudogene [Source:HGNC Symbol;Acc:HGNC:44226]	unprocessed_pseudogene	0.36423	0.458133	0.999953
ENSG00000185339	TCN2	transcobalamin 2 [Source:HGNC Symbol;Acc:HGNC:11653]	protein_coding	0.364067	0.00502262	0.999953
ENSG00000124731	TREM1	triggering receptor expressed on myeloid cells 1 [Source:HGNC Symbol;Acc:HGNC:17760]	protein_coding	0.363993	0.145651	0.999953
ENSG00000246095	LINC01096	long intergenic non-protein coding RNA 1096 [Source:HGNC Symbol;Acc:HGNC:27739]	lincRNA	0.363837	0.256154	0.999953
ENSG00000128340	RAC2	ras-related C3 botulinum toxin substrate 2 (rho family, small GTP binding protein Rac2) [Source:HGNC Symbol;Acc:HGNC:9802]	protein_coding	0.363807	0.077787	0.999953
ENSG00000233203	AC096536.1		antisense_RNA	0.363796	0.579296	0.999953
ENSG00000285210				0.36378	0.651038	0.999953
ENSG00000284707	AC079781.5		processed_transcript	0.363519	0.372869	0.999953
ENSG00000152433	ZNF547	zinc finger protein 547 [Source:HGNC Symbol;Acc:HGNC:26432]	protein_coding	0.363212	0.159278	0.999953
ENSG00000251165	F11-AS1	F11 antisense RNA 1 [Source:HGNC Symbol;Acc:HGNC:27725]	antisense_RNA	0.362952	0.266716	0.999953
ENSG00000273356	LINC02019	long intergenic non-protein coding RNA 2019 [Source:HGNC Symbol;Acc:HGNC:52854]	lincRNA	0.362844	0.520769	0.999953
ENSG00000183134	PTGDR2	prostaglandin D2 receptor 2 [Source:HGNC Symbol;Acc:HGNC:4502]	protein_coding	0.362533	0.681347	0.999953
ENSG00000118307	CASC1	cancer susceptibility 1 [Source:HGNC Symbol;Acc:HGNC:29599]	protein_coding	0.362212	0.159854	0.999953
ENSG00000259952	AC009133.2		antisense_RNA	0.362101	0.355339	0.999953
ENSG00000157782	CABP1	calcium binding protein 1 [Source:HGNC Symbol;Acc:HGNC:1384]	protein_coding	0.361832	0.548943	0.999953
ENSG00000036530	CYP46A1	cytochrome P450 family 46 subfamily A member 1 [Source:HGNC Symbol;Acc:HGNC:2641]	protein_coding	0.36182	0.322077	0.999953
ENSG00000253485	PCDHGA5	protocadherin gamma subfamily A, 5 [Source:HGNC Symbol;Acc:HGNC:8703]	protein_coding	0.36167	0.234495	0.999953
ENSG00000224281	SLC25A5-AS1	SLC25A5 antisense RNA 1 [Source:HGNC Symbol;Acc:HGNC:43438]	processed_transcript	0.360866	0.334357	0.999953
ENSG00000229676	ZNF492	zinc finger protein 492 [Source:HGNC Symbol;Acc:HGNC:23707]	protein_coding	0.360758	0.157765	0.999953
ENSG00000264920	AC018521.5		processed_transcript	0.360467	0.146359	0.999953
ENSG00000257446	ZNF878	zinc finger protein 878 [Source:HGNC Symbol;Acc:HGNC:37246]	protein_coding	0.359847	0.209713	0.999953
ENSG00000233178	AL161457.2		antisense_RNA	0.35973	0.577487	0.999953
ENSG00000204623	ZNRD1ASP	zinc ribbon domain containing 1 antisense, pseudogene [Source:HGNC Symbol;Acc:HGNC:13924]	transcribed_unitary_pseudogene	0.359533	0.070926	0.999953
ENSG00000121895	TMEM156	transmembrane protein 156 [Source:HGNC Symbol;Acc:HGNC:26260]	protein_coding	0.359491	0.444344	0.999953
ENSG00000186889	TMEM17	transmembrane protein 17 [Source:HGNC Symbol;Acc:HGNC:26623]	protein_coding	0.359421	0.155556	0.999953
ENSG00000203288	TDRKH-AS1	TDRKH antisense RNA 1 [Source:HGNC Symbol;Acc:HGNC:40578]	antisense_RNA	0.358635	0.352401	0.999953
ENSG00000135314	KHDC1	KH homology domain containing 1 [Source:HGNC Symbol;Acc:HGNC:21366]	protein_coding	0.358562	0.652953	0.999953
ENSG00000266373	AP002472.1		processed_pseudogene	0.358372	0.368961	0.999953
ENSG00000178082	AC005412.1		processed_pseudogene	0.358129	0.516378	0.999953
ENSG00000134363	FST	follistatin [Source:HGNC Symbol;Acc:HGNC:3971]	protein_coding	0.358121	0.178318	0.999953
ENSG00000273828	AL133227.1		antisense_RNA	0.357267	0.565599	0.999953
ENSG00000205572	SERF1B	small EDRK-rich factor 1B [Source:HGNC Symbol;Acc:HGNC:10756]	protein_coding	0.356892	0.415141	0.999953
ENSG00000230424	AL035413.1		antisense_RNA	0.356758	0.329391	0.999953
ENSG00000206417	H1FX-AS1	H1FX antisense RNA 1 [Source:HGNC Symbol;Acc:HGNC:27953]	antisense_RNA	0.356132	0.223182	0.999953
ENSG00000242866	STRC	stereocilin [Source:HGNC Symbol;Acc:HGNC:16035]	protein_coding	0.355264	0.621206	0.999953
ENSG00000111405	ENDOU	endonuclease, poly(U) specific [Source:HGNC Symbol;Acc:HGNC:14369]	protein_coding	0.355097	0.702819	0.999953
ENSG00000213442	RPL18AP3	ribosomal protein L18a pseudogene 3 [Source:HGNC Symbol;Acc:HGNC:31387]	processed_pseudogene	0.354868	0.0998727	0.999953
ENSG00000166922	SCG5	secretogranin V [Source:HGNC Symbol;Acc:HGNC:10816]	protein_coding	0.354413	0.114192	0.999953
ENSG00000074416	MGLL	monoglyceride lipase [Source:HGNC Symbol;Acc:HGNC:17038]	protein_coding	0.354068	0.00540998	0.999953
ENSG00000287222				0.353849	0.130023	0.999953
ENSG00000229337	AC079305.3		antisense_RNA	0.353789	0.594191	0.999953
ENSG00000171533	MAP6	microtubule associated protein 6 [Source:HGNC Symbol;Acc:HGNC:6868]	protein_coding	0.353535	0.164176	0.999953
ENSG00000272667	AC012306.2		lincRNA	0.353503	0.269153	0.999953
ENSG00000113361	CDH6	cadherin 6 [Source:HGNC Symbol;Acc:HGNC:1765]	protein_coding	0.353194	0.0161736	0.999953
ENSG00000164176	EDIL3	EGF like repeats and discoidin domains 3 [Source:HGNC Symbol;Acc:HGNC:3173]	protein_coding	0.3527	0.0164685	0.999953
ENSG00000250722	SELENOP	selenoprotein P [Source:HGNC Symbol;Acc:HGNC:10751]	protein_coding	0.352638	0.00635879	0.999953
ENSG00000285608				0.352393	0.5747	0.999953
ENSG00000271797	AC008494.3		antisense_RNA	0.352236	0.69619	0.999953
ENSG00000088002	SULT2B1	sulfotransferase family 2B member 1 [Source:HGNC Symbol;Acc:HGNC:11459]	protein_coding	0.352203	0.0621202	0.999953
ENSG00000271851	AC087501.5		sense_intronic	0.352137	0.210561	0.999953
ENSG00000277969	AC006449.6		lincRNA	0.352088	0.130525	0.999953
ENSG00000236514	AL135791.1		antisense_RNA	0.351892	0.61526	0.999953
ENSG00000215915	ATAD3C	ATPase family, AAA domain containing 3C [Source:HGNC Symbol;Acc:HGNC:32151]	protein_coding	0.35141	0.391443	0.999953
ENSG00000105974	CAV1	caveolin 1 [Source:HGNC Symbol;Acc:HGNC:1527]	protein_coding	0.351385	0.00479277	0.999953
ENSG00000196912	ANKRD36B	ankyrin repeat domain 36B [Source:HGNC Symbol;Acc:HGNC:29333]	protein_coding	0.350563	0.0901986	0.999953
ENSG00000120251	GRIA2	glutamate ionotropic receptor AMPA type subunit 2 [Source:HGNC Symbol;Acc:HGNC:4572]	protein_coding	0.350309	0.155769	0.999953
ENSG00000272223	AL136304.1		antisense_RNA	0.350279	0.649001	0.999953
ENSG00000260711	AL121839.2		sense_intronic	0.350214	0.271234	0.999953
ENSG00000183625	CCR3	C-C motif chemokine receptor 3 [Source:HGNC Symbol;Acc:HGNC:1604]	protein_coding	0.350058	0.686961	0.999953
ENSG00000172000	ZNF556	zinc finger protein 556 [Source:HGNC Symbol;Acc:HGNC:25669]	protein_coding	0.350009	0.584951	0.999953
ENSG00000225953	SATB2-AS1	SATB2 antisense RNA 1 [Source:HGNC Symbol;Acc:HGNC:26490]	antisense_RNA	0.349992	0.181441	0.999953
ENSG00000210144	MT-TY	mitochondrially encoded tRNA tyrosine [Source:HGNC Symbol;Acc:HGNC:7502]	Mt_tRNA	0.349821	0.526432	0.999953
ENSG00000136352	NKX2-1	NK2 homeobox 1 [Source:HGNC Symbol;Acc:HGNC:11825]	protein_coding	0.34965	0.582916	0.999953
ENSG00000268583	AC011466.1		antisense_RNA	0.349517	0.55178	0.999953
ENSG00000279035	AC022211.4		TEC	0.349401	0.566097	0.999953
ENSG00000263551	AP005328.1		lincRNA	0.349342	0.440059	0.999953
ENSG00000272186	AP003392.6		antisense_RNA	0.349017	0.557199	0.999953
ENSG00000166979	EVA1C	eva-1 homolog C [Source:HGNC Symbol;Acc:HGNC:13239]	protein_coding	0.348865	0.242523	0.999953
ENSG00000021826	CPS1	carbamoyl-phosphate synthase 1 [Source:HGNC Symbol;Acc:HGNC:2323]	protein_coding	0.348771	0.0881226	0.999953
ENSG00000165029	ABCA1	ATP binding cassette subfamily A member 1 [Source:HGNC Symbol;Acc:HGNC:29]	protein_coding	0.348708	0.0403381	0.999953
ENSG00000116771	AGMAT	agmatinase [Source:HGNC Symbol;Acc:HGNC:18407]	protein_coding	0.348695	0.0851878	0.999953
ENSG00000229257	AL807752.2		antisense_RNA	0.348461	0.690384	0.999953
ENSG00000123119	NECAB1	N-terminal EF-hand calcium binding protein 1 [Source:HGNC Symbol;Acc:HGNC:20983]	protein_coding	0.348306	0.671275	0.999953
ENSG00000189292	ALKAL2	ALK and LTK ligand 2 [Source:HGNC Symbol;Acc:HGNC:27683]	protein_coding	0.348215	0.390687	0.999953
ENSG00000256139	AC007637.1		sense_overlapping	0.348015	0.465228	0.999953
ENSG00000266524	GDF10	growth differentiation factor 10 [Source:HGNC Symbol;Acc:HGNC:4215]	protein_coding	0.346919	0.121258	0.999953
ENSG00000168621	GDNF	glial cell derived neurotrophic factor [Source:HGNC Symbol;Acc:HGNC:4232]	protein_coding	0.346632	0.433523	0.999953
ENSG00000261338	AC021016.2		sense_overlapping	0.346435	0.310864	0.999953
ENSG00000130066	SAT1	spermidine/spermine N1-acetyltransferase 1 [Source:HGNC Symbol;Acc:HGNC:10540]	protein_coding	0.346254	0.00520787	0.999953
ENSG00000166432	ZMAT1	zinc finger matrin-type 1 [Source:HGNC Symbol;Acc:HGNC:29377]	protein_coding	0.345534	0.0730197	0.999953
ENSG00000283329	FAM240B	family with sequence similarity 240 member B [Source:HGNC Symbol;Acc:HGNC:53430]	protein_coding	0.345421	0.648341	0.999953
ENSG00000277957	SENP3-EIF4A1	SENP3-EIF4A1 readthrough (NMD candidate) [Source:HGNC Symbol;Acc:HGNC:49182]	protein_coding	0.344935	0.69914	0.999953
ENSG00000280081	LINC01667	long intergenic non-protein coding RNA 1667 [Source:HGNC Symbol;Acc:HGNC:52455]	lincRNA	0.344578	0.519387	0.999953
ENSG00000224892	RPS4XP16	ribosomal protein S4X pseudogene 16 [Source:HGNC Symbol;Acc:HGNC:36365]	transcribed_processed_pseudogene	0.344511	0.520742	0.999953
ENSG00000138356	AOX1	aldehyde oxidase 1 [Source:HGNC Symbol;Acc:HGNC:553]	protein_coding	0.344431	0.410433	0.999953
ENSG00000270977	AC015849.5		lincRNA	0.344018	0.324247	0.999953
ENSG00000204764	RANBP17	RAN binding protein 17 [Source:HGNC Symbol;Acc:HGNC:14428]	protein_coding	0.343631	0.00284334	0.999953
ENSG00000074410	CA12	carbonic anhydrase 12 [Source:HGNC Symbol;Acc:HGNC:1371]	protein_coding	0.343471	0.0117715	0.999953
ENSG00000125384	PTGER2	prostaglandin E receptor 2 [Source:HGNC Symbol;Acc:HGNC:9594]	protein_coding	0.343264	0.0633584	0.999953
ENSG00000174600	CMKLR1	chemerin chemokine-like receptor 1 [Source:HGNC Symbol;Acc:HGNC:2121]	protein_coding	0.342672	0.747959	0.999953
ENSG00000258741	AC091544.3		transcribed_processed_pseudogene	0.342108	0.508877	0.999953
ENSG00000140600	SH3GL3	SH3 domain containing GRB2 like 3, endophilin A3 [Source:HGNC Symbol;Acc:HGNC:10832]	protein_coding	0.342008	0.168107	0.999953
ENSG00000189419	SPATA41	spermatogenesis associated 41 (non-protein coding) [Source:HGNC Symbol;Acc:HGNC:48613]	lincRNA	0.341997	0.674217	0.999953
ENSG00000268903	AL627309.7		processed_pseudogene	0.34162	0.173509	0.999953
ENSG00000115252	PDE1A	phosphodiesterase 1A [Source:HGNC Symbol;Acc:HGNC:8774]	protein_coding	0.341583	0.193144	0.999953
ENSG00000233250	AC233728.1		antisense_RNA	0.341223	0.601243	0.999953
ENSG00000101144	BMP7	bone morphogenetic protein 7 [Source:HGNC Symbol;Acc:HGNC:1074]	protein_coding	0.340941	0.621103	0.999953
ENSG00000215861	AC245297.1		unprocessed_pseudogene	0.340451	0.497215	0.999953
ENSG00000235408	SNORA71B	small nucleolar RNA, H/ACA box 71B [Source:HGNC Symbol;Acc:HGNC:10233]	snoRNA	0.340279	0.543002	0.999953
ENSG00000256229	ZNF486	zinc finger protein 486 [Source:HGNC Symbol;Acc:HGNC:20807]	protein_coding	0.340256	0.26071	0.999953
ENSG00000228793	AL138881.1		lincRNA	0.340033	0.360732	0.999953
ENSG00000151474	FRMD4A	FERM domain containing 4A [Source:HGNC Symbol;Acc:HGNC:25491]	protein_coding	0.339401	0.0429012	0.999953
ENSG00000261468	AC096921.2		sense_overlapping	0.339131	0.629111	0.999953
ENSG00000287725				0.33911	0.311574	0.999953
ENSG00000122420	PTGFR	prostaglandin F receptor [Source:HGNC Symbol;Acc:HGNC:9600]	protein_coding	0.339087	0.151798	0.999953
ENSG00000132205	EMILIN2	elastin microfibril interfacer 2 [Source:HGNC Symbol;Acc:HGNC:19881]	protein_coding	0.338876	0.0388904	0.999953
ENSG00000196653	ZNF502	zinc finger protein 502 [Source:HGNC Symbol;Acc:HGNC:23718]	protein_coding	0.338655	0.119608	0.999953
ENSG00000251359	WWC2-AS2	WWC2 antisense RNA 2 [Source:HGNC Symbol;Acc:HGNC:26390]	lincRNA	0.338655	0.457121	0.999953
ENSG00000171631	P2RY6	pyrimidinergic receptor P2Y6 [Source:HGNC Symbol;Acc:HGNC:8543]	protein_coding	0.338464	0.617243	0.999953
ENSG00000163633	C4orf36	chromosome 4 open reading frame 36 [Source:HGNC Symbol;Acc:HGNC:28386]	protein_coding	0.338385	0.612165	0.999953
ENSG00000129355	CDKN2D	cyclin dependent kinase inhibitor 2D [Source:HGNC Symbol;Acc:HGNC:1790]	protein_coding	0.338259	0.00831507	0.999953
ENSG00000118523	CTGF	connective tissue growth factor [Source:HGNC Symbol;Acc:HGNC:2500]	protein_coding	0.338093	0.101523	0.999953
ENSG00000130508	PXDN	peroxidasin [Source:HGNC Symbol;Acc:HGNC:14966]	protein_coding	0.33805	0.0165805	0.999953
ENSG00000019549	SNAI2	snail family transcriptional repressor 2 [Source:HGNC Symbol;Acc:HGNC:11094]	protein_coding	0.337979	0.0881742	0.999953
ENSG00000225342	AC079630.1		antisense_RNA	0.337463	0.657082	0.999953
ENSG00000166833	NAV2	neuron navigator 2 [Source:HGNC Symbol;Acc:HGNC:15997]	protein_coding	0.337384	0.00489868	0.999953
ENSG00000251141	AC093297.2		antisense_RNA	0.337135	0.189412	0.999953
ENSG00000261572	AC097639.1		sense_intronic	0.337127	0.344391	0.999953
ENSG00000279948	AC008895.1		TEC	0.337119	0.618221	0.999953
ENSG00000144583	MARCH4	membrane associated ring-CH-type finger 4 [Source:HGNC Symbol;Acc:HGNC:29269]	protein_coding	0.336997	0.358137	0.999953
ENSG00000268670	AC016586.1		sense_intronic	0.336971	0.491037	0.999953
ENSG00000164037	SLC9B1	solute carrier family 9 member B1 [Source:HGNC Symbol;Acc:HGNC:24244]	protein_coding	0.336679	0.633151	0.999953
ENSG00000178127	NDUFV2	NADH:ubiquinone oxidoreductase core subunit V2 [Source:HGNC Symbol;Acc:HGNC:7717]	protein_coding	0.336444	0.325251	0.999953
ENSG00000173210	ABLIM3	actin binding LIM protein family member 3 [Source:HGNC Symbol;Acc:HGNC:29132]	protein_coding	0.336367	0.0574216	0.999953
ENSG00000173467	AGR3	anterior gradient 3, protein disulphide isomerase family member [Source:HGNC Symbol;Acc:HGNC:24167]	protein_coding	0.336283	0.361358	0.999953
ENSG00000228172	AL020996.1		antisense_RNA	0.335957	0.445103	0.999953
ENSG00000287670				0.335776	0.414429	0.999953
ENSG00000171724	VAT1L	vesicle amine transport 1 like [Source:HGNC Symbol;Acc:HGNC:29315]	protein_coding	0.33571	0.248228	0.999953
ENSG00000269096	CT45A3	cancer/testis antigen family 45 member A3 [Source:HGNC Symbol;Acc:HGNC:33268]	protein_coding	0.33564	0.588085	0.999953
ENSG00000231439	WASIR2	WASH and IL9R antisense RNA 2 [Source:HGNC Symbol;Acc:HGNC:38609]	lincRNA	0.335624	0.555767	0.999953
ENSG00000235385	LINC02154	long intergenic non-protein coding RNA 2154 [Source:HGNC Symbol;Acc:HGNC:53015]	lincRNA	0.335498	0.0818158	0.999953
ENSG00000214776	AC092821.1		protein_coding	0.335402	0.151582	0.999953
ENSG00000267191	AC006213.3		antisense_RNA	0.33539	0.507539	0.999953
ENSG00000172901	LVRN	laeverin [Source:HGNC Symbol;Acc:HGNC:26904]	protein_coding	0.335185	0.617467	0.999953
ENSG00000210151	MT-TS1	mitochondrially encoded tRNA serine 1 (UCN) [Source:HGNC Symbol;Acc:HGNC:7497]	Mt_tRNA	0.33487	0.432908	0.999953
ENSG00000176971	FIBIN	fin bud initiation factor homolog (zebrafish) [Source:HGNC Symbol;Acc:HGNC:33747]	protein_coding	0.334748	0.566793	0.999953
ENSG00000099994	SUSD2	sushi domain containing 2 [Source:HGNC Symbol;Acc:HGNC:30667]	protein_coding	0.334371	0.230069	0.999953
ENSG00000135205	CCDC146	coiled-coil domain containing 146 [Source:HGNC Symbol;Acc:HGNC:29296]	protein_coding	0.334254	0.00644353	0.999953
ENSG00000100739	BDKRB1	bradykinin receptor B1 [Source:HGNC Symbol;Acc:HGNC:1029]	protein_coding	0.333862	0.658479	0.999953
ENSG00000084110	HAL	histidine ammonia-lyase [Source:HGNC Symbol;Acc:HGNC:4806]	protein_coding	0.333825	0.577722	0.999953
ENSG00000010030	ETV7	ETS variant 7 [Source:HGNC Symbol;Acc:HGNC:18160]	protein_coding	0.333797	0.485139	0.999953
ENSG00000249156	AC233724.6		protein_coding	0.332786	0.658601	0.999953
ENSG00000232434	C9orf172	chromosome 9 open reading frame 172 [Source:HGNC Symbol;Acc:HGNC:37284]	protein_coding	0.332778	0.0217553	0.999953
ENSG00000253880	AC009435.1		lincRNA	0.33277	0.66325	0.999953
ENSG00000262420	AC007613.1		antisense_RNA	0.332633	0.661001	0.999953
ENSG00000228589	SPCS2P4	signal peptidase complex subunit 2 pseudogene 4 [Source:HGNC Symbol;Acc:HGNC:45237]	processed_pseudogene	0.33232	0.569285	0.999953
ENSG00000183426	NPIPA1	nuclear pore complex interacting protein family member A1 [Source:HGNC Symbol;Acc:HGNC:7909]	protein_coding	0.332175	0.105123	0.999953
ENSG00000247240	UBL7-AS1	UBL7 antisense RNA 1 (head to head) [Source:HGNC Symbol;Acc:HGNC:48614]	antisense_RNA	0.331716	0.0207635	0.999953
ENSG00000286136				0.331369	0.677463	0.999953
ENSG00000271380	AL451085.2		antisense_RNA	0.331156	0.220336	0.999953
ENSG00000105711	SCN1B	sodium voltage-gated channel beta subunit 1 [Source:HGNC Symbol;Acc:HGNC:10586]	protein_coding	0.331099	0.065641	0.999953
ENSG00000224843	LINC00240	long intergenic non-protein coding RNA 240 [Source:HGNC Symbol;Acc:HGNC:18772]	lincRNA	0.331048	0.510491	0.999953
ENSG00000264575	LINC00526	long intergenic non-protein coding RNA 526 [Source:HGNC Symbol;Acc:HGNC:28278]	lincRNA	0.330756	0.563857	0.999953
ENSG00000225530	SP3P	Sp3 transcription factor pseudogene [Source:HGNC Symbol;Acc:HGNC:35430]	processed_pseudogene	0.330495	0.605314	0.999953
ENSG00000230629	RPS23P8	ribosomal protein S23 pseudogene 8 [Source:HGNC Symbol;Acc:HGNC:35982]	processed_pseudogene	0.330101	0.225681	0.999953
ENSG00000233452	STXBP5-AS1	STXBP5 antisense RNA 1 [Source:HGNC Symbol;Acc:HGNC:44183]	antisense_RNA	0.330018	0.375574	0.999953
ENSG00000171951	SCG2	secretogranin II [Source:HGNC Symbol;Acc:HGNC:10575]	protein_coding	0.32977	0.50694	0.999953
ENSG00000178395	CCDC185	coiled-coil domain containing 185 [Source:HGNC Symbol;Acc:HGNC:26654]	protein_coding	0.329591	0.436996	0.999953
ENSG00000166923	GREM1	gremlin 1, DAN family BMP antagonist [Source:HGNC Symbol;Acc:HGNC:2001]	protein_coding	0.329337	0.000252112	0.430978
ENSG00000279159	AC003681.1		antisense_RNA	0.329334	0.555281	0.999953
ENSG00000125430	HS3ST3B1	heparan sulfate-glucosamine 3-sulfotransferase 3B1 [Source:HGNC Symbol;Acc:HGNC:5198]	protein_coding	0.329221	0.313486	0.999953
ENSG00000234377	RNF219-AS1	RNF219 antisense RNA 1 [Source:HGNC Symbol;Acc:HGNC:42700]	antisense_RNA	0.329134	0.708636	0.999953
ENSG00000226650	KIF4B	kinesin family member 4B [Source:HGNC Symbol;Acc:HGNC:6322]	protein_coding	0.329057	0.700245	0.999953
ENSG00000253395	AP003469.2		lincRNA	0.328516	0.637	0.999953
ENSG00000231359	AC072052.1		processed_pseudogene	0.328486	0.655144	0.999953
ENSG00000253341	AC115837.1		processed_pseudogene	0.328433	0.482468	0.999953
ENSG00000249786	EAF1-AS1	EAF1 antisense RNA 1 [Source:HGNC Symbol;Acc:HGNC:42328]	antisense_RNA	0.328163	0.566524	0.999953
ENSG00000230091	TMEM254-AS1	TMEM254 antisense RNA 1 [Source:HGNC Symbol;Acc:HGNC:27340]	antisense_RNA	0.328158	0.117078	0.999953
ENSG00000091844	RGS17	regulator of G protein signaling 17 [Source:HGNC Symbol;Acc:HGNC:14088]	protein_coding	0.327766	0.224053	0.999953
ENSG00000269604	AC005523.2		antisense_RNA	0.327642	0.764038	0.999953
ENSG00000265975	AC002091.1		lincRNA	0.327481	0.679901	0.999953
ENSG00000104783	KCNN4	potassium calcium-activated channel subfamily N member 4 [Source:HGNC Symbol;Acc:HGNC:6293]	protein_coding	0.327232	0.617239	0.999953
ENSG00000185634	SHC4	SHC adaptor protein 4 [Source:HGNC Symbol;Acc:HGNC:16743]	protein_coding	0.327131	0.514053	0.999953
ENSG00000234685	NUS1P2	NUS1 dehydrodolichyl diphosphate synthase subunit pseudogene 2 [Source:HGNC Symbol;Acc:HGNC:38473]	processed_pseudogene	0.327065	0.0490897	0.999953
ENSG00000261010	RARRES2P6	retinoic acid receptor responder 2 pseudogene 6 [Source:HGNC Symbol;Acc:HGNC:48705]	processed_pseudogene	0.326866	0.504481	0.999953
ENSG00000272335	AC093297.3		lincRNA	0.326742	0.10838	0.999953
ENSG00000130222	GADD45G	growth arrest and DNA damage inducible gamma [Source:HGNC Symbol;Acc:HGNC:4097]	protein_coding	0.326472	0.00533124	0.999953
ENSG00000205704	LINC00634	long intergenic non-protein coding RNA 634 [Source:HGNC Symbol;Acc:HGNC:27930]	transcribed_unitary_pseudogene	0.326373	0.503567	0.999953
ENSG00000174928	C3orf33	chromosome 3 open reading frame 33 [Source:HGNC Symbol;Acc:HGNC:26434]	protein_coding	0.32625	0.129025	0.999953
ENSG00000184903	IMMP2L	inner mitochondrial membrane peptidase subunit 2 [Source:HGNC Symbol;Acc:HGNC:14598]	protein_coding	0.326219	0.0305209	0.999953
ENSG00000187193	MT1X	metallothionein 1X [Source:HGNC Symbol;Acc:HGNC:7405]	protein_coding	0.326121	0.0509538	0.999953
ENSG00000237094	AL732372.2		transcribed_unprocessed_pseudogene	0.326106	0.313986	0.999953
ENSG00000243069	ARHGEF26-AS1	ARHGEF26 antisense RNA 1 [Source:HGNC Symbol;Acc:HGNC:41048]	processed_transcript	0.326039	0.58442	0.999953
ENSG00000116652	DLEU2L	deleted in lymphocytic leukemia 2-like [Source:HGNC Symbol;Acc:HGNC:13225]	sense_intronic	0.325659	0.53807	0.999953
ENSG00000233871	DLG5-AS1	DLG5 antisense RNA 1 [Source:HGNC Symbol;Acc:HGNC:45109]	processed_transcript	0.325556	0.420282	0.999953
ENSG00000120324	PCDHB10	protocadherin beta 10 [Source:HGNC Symbol;Acc:HGNC:8681]	protein_coding	0.32509	0.206937	0.999953
ENSG00000112530	PACRG	parkin coregulated [Source:HGNC Symbol;Acc:HGNC:19152]	protein_coding	0.324799	0.524495	0.999953
ENSG00000232046	LINC01798	long intergenic non-protein coding RNA 1798 [Source:HGNC Symbol;Acc:HGNC:52588]	lincRNA	0.324632	0.414878	0.999953
ENSG00000158055	GRHL3	grainyhead like transcription factor 3 [Source:HGNC Symbol;Acc:HGNC:25839]	protein_coding	0.324409	0.654581	0.999953
ENSG00000228451	SDAD1P1	SDA1 domain containing 1 pseudogene 1 [Source:HGNC Symbol;Acc:HGNC:31403]	transcribed_processed_pseudogene	0.324359	0.164467	0.999953
ENSG00000203799	CCDC162P	coiled-coil domain containing 162, pseudogene [Source:HGNC Symbol;Acc:HGNC:21565]	transcribed_unitary_pseudogene	0.324149	0.555895	0.999953
ENSG00000271335	AL117336.3		antisense_RNA	0.323935	0.277768	0.999953
ENSG00000080709	KCNN2	potassium calcium-activated channel subfamily N member 2 [Source:HGNC Symbol;Acc:HGNC:6291]	protein_coding	0.323197	0.220106	0.999953
ENSG00000103175	WFDC1	WAP four-disulfide core domain 1 [Source:HGNC Symbol;Acc:HGNC:15466]	protein_coding	0.322848	0.67831	0.999953
ENSG00000139304	PTPRQ	protein tyrosine phosphatase, receptor type Q [Source:HGNC Symbol;Acc:HGNC:9679]	protein_coding	0.322812	0.37866	0.999953
ENSG00000279689	AC022400.8		TEC	0.322759	0.213055	0.999953
ENSG00000106991	ENG	endoglin [Source:HGNC Symbol;Acc:HGNC:3349]	protein_coding	0.322731	0.0841727	0.999953
ENSG00000196388	INCA1	inhibitor of CDK, cyclin A1 interacting protein 1 [Source:HGNC Symbol;Acc:HGNC:32224]	protein_coding	0.322399	0.341298	0.999953
ENSG00000267458	AC092069.1		antisense_RNA	0.322107	0.433187	0.999953
ENSG00000273901	AC012313.9		antisense_RNA	0.322055	0.686	0.999953
ENSG00000164330	EBF1	early B-cell factor 1 [Source:HGNC Symbol;Acc:HGNC:3126]	protein_coding	0.322046	0.459447	0.999953
ENSG00000164898	FMC1	formation of mitochondrial complex V assembly factor 1 homolog [Source:HGNC Symbol;Acc:HGNC:26946]	protein_coding	0.321421	0.424681	0.999953
ENSG00000071282	LMCD1	LIM and cysteine rich domains 1 [Source:HGNC Symbol;Acc:HGNC:6633]	protein_coding	0.32122	0.138259	0.999953
ENSG00000119125	GDA	guanine deaminase [Source:HGNC Symbol;Acc:HGNC:4212]	protein_coding	0.321205	0.0436513	0.999953
ENSG00000137573	SULF1	sulfatase 1 [Source:HGNC Symbol;Acc:HGNC:20391]	protein_coding	0.320716	0.0266921	0.999953
ENSG00000240038	AMY2B	amylase, alpha 2B (pancreatic) [Source:HGNC Symbol;Acc:HGNC:478]	protein_coding	0.320659	0.303966	0.999953
ENSG00000134853	PDGFRA	platelet derived growth factor receptor alpha [Source:HGNC Symbol;Acc:HGNC:8803]	protein_coding	0.320516	0.0214037	0.999953
ENSG00000277561	GOLGA8IP	golgin A8 family member I, pseudogene [Source:HGNC Symbol;Acc:HGNC:26660]	transcribed_unprocessed_pseudogene	0.320276	0.643866	0.999953
ENSG00000235652	AL356599.1		antisense_RNA	0.319904	0.179177	0.999953
ENSG00000120129	DUSP1	dual specificity phosphatase 1 [Source:HGNC Symbol;Acc:HGNC:3064]	protein_coding	0.319881	0.124272	0.999953
ENSG00000287966				0.3195	0.369316	0.999953
ENSG00000101605	MYOM1	myomesin 1 [Source:HGNC Symbol;Acc:HGNC:7613]	protein_coding	0.319473	0.443008	0.999953
ENSG00000162755	KLHDC9	kelch domain containing 9 [Source:HGNC Symbol;Acc:HGNC:28489]	protein_coding	0.319345	0.093877	0.999953
ENSG00000240859	AC093627.4		lincRNA	0.319035	0.528148	0.999953
ENSG00000273156	AC124016.2		lincRNA	0.318718	0.659749	0.999953
ENSG00000168993	CPLX1	complexin 1 [Source:HGNC Symbol;Acc:HGNC:2309]	protein_coding	0.318712	0.0845412	0.999953
ENSG00000245498	AP000866.1		antisense_RNA	0.318673	0.233318	0.999953
ENSG00000136099	PCDH8	protocadherin 8 [Source:HGNC Symbol;Acc:HGNC:8660]	protein_coding	0.318559	0.698227	0.999953
ENSG00000131459	GFPT2	glutamine-fructose-6-phosphate transaminase 2 [Source:HGNC Symbol;Acc:HGNC:4242]	protein_coding	0.31852	0.0381344	0.999953
ENSG00000183876	ARSI	arylsulfatase family member I [Source:HGNC Symbol;Acc:HGNC:32521]	protein_coding	0.31848	0.144259	0.999953
ENSG00000212802	RPL15P3	ribosomal protein L15 pseudogene 3 [Source:HGNC Symbol;Acc:HGNC:21538]	processed_pseudogene	0.318346	0.0924579	0.999953
ENSG00000226833	AC092164.1		antisense_RNA	0.317948	0.480339	0.999953
ENSG00000176723	ZNF843	zinc finger protein 843 [Source:HGNC Symbol;Acc:HGNC:28710]	protein_coding	0.317852	0.446842	0.999953
ENSG00000279170	AL137784.3		TEC	0.317631	0.164845	0.999953
ENSG00000271133	AC004130.1		antisense_RNA	0.317593	0.490343	0.999953
ENSG00000107317	PTGDS	prostaglandin D2 synthase [Source:HGNC Symbol;Acc:HGNC:9592]	protein_coding	0.317421	0.230052	0.999953
ENSG00000272572	AL138762.1		antisense_RNA	0.317387	0.605479	0.999953
ENSG00000229119	AC026403.1		processed_pseudogene	0.317361	0.173722	0.999953
ENSG00000288060				0.317275	0.619425	0.999953
ENSG00000287445				0.317116	0.612868	0.999953
ENSG00000151743	AMN1	antagonist of mitotic exit network 1 homolog [Source:HGNC Symbol;Acc:HGNC:27281]	protein_coding	0.31658	0.652747	0.999953
ENSG00000262831	AC145207.3		antisense_RNA	0.3152	0.349936	0.999953
ENSG00000247199	AC091948.1		antisense_RNA	0.314864	0.391985	0.999953
ENSG00000234028	AC062029.1		antisense_RNA	0.314723	0.146277	0.999953
ENSG00000258017	AC011603.2		antisense_RNA	0.314376	0.163861	0.999953
ENSG00000177409	SAMD9L	sterile alpha motif domain containing 9 like [Source:HGNC Symbol;Acc:HGNC:1349]	protein_coding	0.31424	0.287301	0.999953
ENSG00000260000	AL133338.1		antisense_RNA	0.313815	0.384132	0.999953
ENSG00000134470	IL15RA	interleukin 15 receptor subunit alpha [Source:HGNC Symbol;Acc:HGNC:5978]	protein_coding	0.313612	0.394719	0.999953
ENSG00000257553	AC034102.4		antisense_RNA	0.313367	0.664394	0.999953
ENSG00000276334	AL133243.2		sense_intronic	0.313361	0.576904	0.999953
ENSG00000225968	ELFN1	extracellular leucine rich repeat and fibronectin type III domain containing 1 [Source:HGNC Symbol;Acc:HGNC:33154]	protein_coding	0.312698	0.392859	0.999953
ENSG00000215039	CD27-AS1	CD27 antisense RNA 1 [Source:HGNC Symbol;Acc:HGNC:43896]	processed_transcript	0.312479	0.12234	0.999953
ENSG00000282995	FRG1EP	FSHD region gene 1 family member E, pseudogene [Source:HGNC Symbol;Acc:HGNC:51764]	unprocessed_pseudogene	0.312431	0.419051	0.999953
ENSG00000227811	FAM212B-AS1	FAM212B antisense RNA 1 [Source:HGNC Symbol;Acc:HGNC:49446]	antisense_RNA	0.312428	0.517574	0.999953
ENSG00000118298	CA14	carbonic anhydrase 14 [Source:HGNC Symbol;Acc:HGNC:1372]	protein_coding	0.312349	0.403596	0.999953
ENSG00000230943	LINC02541	long intergenic non-protein coding RNA 2541 [Source:HGNC Symbol;Acc:HGNC:53574]	lincRNA	0.312318	0.721005	0.999953
ENSG00000198542	ITGBL1	integrin subunit beta like 1 [Source:HGNC Symbol;Acc:HGNC:6164]	protein_coding	0.312166	0.163608	0.999953
ENSG00000283674	AC068587.6		processed_transcript	0.311812	0.207946	0.999953
ENSG00000272518	AC036214.2		sense_intronic	0.311758	0.57797	0.999953
ENSG00000269416	LINC01224	long intergenic non-protein coding RNA 1224 [Source:HGNC Symbol;Acc:HGNC:49676]	lincRNA	0.311628	0.495313	0.999953
ENSG00000273802	HIST1H2BG	histone cluster 1 H2B family member g [Source:HGNC Symbol;Acc:HGNC:4746]	protein_coding	0.311627	0.501522	0.999953
ENSG00000287009				0.311507	0.692532	0.999953
ENSG00000139329	LUM	lumican [Source:HGNC Symbol;Acc:HGNC:6724]	protein_coding	0.311094	0.0225206	0.999953
ENSG00000133816	MICAL2	microtubule associated monooxygenase, calponin and LIM domain containing 2 [Source:HGNC Symbol;Acc:HGNC:24693]	protein_coding	0.310906	0.00173094	0.999953
ENSG00000028277	POU2F2	POU class 2 homeobox 2 [Source:HGNC Symbol;Acc:HGNC:9213]	protein_coding	0.310764	0.0484373	0.999953
ENSG00000204710	SPDYC	speedy/RINGO cell cycle regulator family member C [Source:HGNC Symbol;Acc:HGNC:32681]	protein_coding	0.3107	0.466365	0.999953
ENSG00000108924	HLF	HLF, PAR bZIP transcription factor [Source:HGNC Symbol;Acc:HGNC:4977]	protein_coding	0.310068	0.433423	0.999953
ENSG00000280279	AC240565.2		lincRNA	0.309689	0.660004	0.999953
ENSG00000256667	KLRA1P	killer cell lectin like receptor A1, pseudogene [Source:HGNC Symbol;Acc:HGNC:6372]	transcribed_unprocessed_pseudogene	0.30962	0.302663	0.999953
ENSG00000267395	DM1-AS	DM1 locus antisense RNA [Source:HGNC Symbol;Acc:HGNC:53125]	antisense_RNA	0.309581	0.270508	0.999953
ENSG00000278090	AC036108.4		lincRNA	0.309505	0.717764	0.999953
ENSG00000206559	ZCWPW2	zinc finger CW-type and PWWP domain containing 2 [Source:HGNC Symbol;Acc:HGNC:23574]	protein_coding	0.309215	0.378046	0.999953
ENSG00000166250	CLMP	CXADR like membrane protein [Source:HGNC Symbol;Acc:HGNC:24039]	protein_coding	0.309042	0.12555	0.999953
ENSG00000168038	ULK4	unc-51 like kinase 4 [Source:HGNC Symbol;Acc:HGNC:15784]	protein_coding	0.308944	0.0874634	0.999953
ENSG00000230432	AC114803.1		antisense_RNA	0.30859	0.426761	0.999953
ENSG00000267605	AC016590.1		lincRNA	0.308526	0.721772	0.999953
ENSG00000229833	PET100	PET100 homolog [Source:HGNC Symbol;Acc:HGNC:40038]	protein_coding	0.30841	0.0433283	0.999953
ENSG00000272693	AC073107.1		lincRNA	0.308372	0.371913	0.999953
ENSG00000162526	TSSK3	testis specific serine kinase 3 [Source:HGNC Symbol;Acc:HGNC:15473]	protein_coding	0.308081	0.692414	0.999953
ENSG00000172123	SLFN12	schlafen family member 12 [Source:HGNC Symbol;Acc:HGNC:25500]	protein_coding	0.307844	0.608362	0.999953
ENSG00000275714	HIST1H3A	histone cluster 1 H3 family member a [Source:HGNC Symbol;Acc:HGNC:4766]	protein_coding	0.307653	0.644535	0.999953
ENSG00000112494	UNC93A	unc-93 homolog A (C. elegans) [Source:HGNC Symbol;Acc:HGNC:12570]	protein_coding	0.307607	0.0944062	0.999953
ENSG00000117262	GPR89A	G protein-coupled receptor 89A [Source:HGNC Symbol;Acc:HGNC:31984]	protein_coding	0.307459	0.157955	0.999953
ENSG00000241288	AC092902.2		processed_transcript	0.307265	0.301612	0.999953
ENSG00000250222	AC008443.5		antisense_RNA	0.307246	0.364738	0.999953
ENSG00000255139	AP000442.2		antisense_RNA	0.307163	0.569244	0.999953
ENSG00000227199	ST7-AS1	ST7 antisense RNA 1 [Source:HGNC Symbol;Acc:HGNC:16000]	antisense_RNA	0.307151	0.38901	0.999953
ENSG00000278344	AC063943.3		lincRNA	0.307107	0.710978	0.999953
ENSG00000119725	ZNF410	zinc finger protein 410 [Source:HGNC Symbol;Acc:HGNC:20144]	protein_coding	0.305923	0.566195	0.999953
ENSG00000270441	AC135506.1		unprocessed_pseudogene	0.305894	0.332981	0.999953
ENSG00000205038	PKHD1L1	PKHD1 like 1 [Source:HGNC Symbol;Acc:HGNC:20313]	protein_coding	0.305879	0.113349	0.999953
ENSG00000248445	SEMA6A-AS1	SEMA6A antisense RNA 1 [Source:HGNC Symbol;Acc:HGNC:51110]	antisense_RNA	0.305639	0.55341	0.999953
ENSG00000270277	AC009948.3		antisense_RNA	0.305575	0.456267	0.999953
ENSG00000185010	F8	coagulation factor VIII [Source:HGNC Symbol;Acc:HGNC:3546]	protein_coding	0.30536	0.146884	0.999953
ENSG00000145934	TENM2	teneurin transmembrane protein 2 [Source:HGNC Symbol;Acc:HGNC:29943]	protein_coding	0.305104	0.622886	0.999953
ENSG00000264070	AC126544.1		processed_pseudogene	0.304858	0.387554	0.999953
ENSG00000279152	AC129492.7		TEC	0.304703	0.709418	0.999953
ENSG00000217442	SYCE3	synaptonemal complex central element protein 3 [Source:HGNC Symbol;Acc:HGNC:35245]	protein_coding	0.304498	0.428117	0.999953
ENSG00000232671	AL391069.2		antisense_RNA	0.304432	0.589036	0.999953
ENSG00000263731	AC145207.5		lincRNA	0.304108	0.159114	0.999953
ENSG00000162399	BSND	barttin CLCNK type accessory beta subunit [Source:HGNC Symbol;Acc:HGNC:16512]	protein_coding	0.304006	0.734289	0.999953
ENSG00000135519	KCNH3	potassium voltage-gated channel subfamily H member 3 [Source:HGNC Symbol;Acc:HGNC:6252]	protein_coding	0.303988	0.0612486	0.999953
ENSG00000244184	AC091153.3		antisense_RNA	0.303861	0.708273	0.999953
ENSG00000248592	TMEM110-MUSTN1	TMEM110-MUSTN1 readthrough [Source:HGNC Symbol;Acc:HGNC:38834]	protein_coding	0.303764	0.601233	0.999953
ENSG00000249931	GOLGA8K	golgin A8 family member K [Source:HGNC Symbol;Acc:HGNC:38652]	protein_coding	0.303167	0.184553	0.999953
ENSG00000007038	PRSS21	protease, serine 21 [Source:HGNC Symbol;Acc:HGNC:9485]	protein_coding	0.303104	0.549217	0.999953
ENSG00000261188	Z95115.1		antisense_RNA	0.302926	0.200537	0.999953
ENSG00000260219	AC106782.2		lincRNA	0.302272	0.424023	0.999953
ENSG00000224729	PCOLCE-AS1	PCOLCE antisense RNA 1 [Source:HGNC Symbol;Acc:HGNC:40430]	antisense_RNA	0.302199	0.565472	0.999953
ENSG00000230330	HMGN2P3	high mobility group nucleosomal binding domain 2 pseudogene 3 [Source:HGNC Symbol;Acc:HGNC:33566]	processed_pseudogene	0.301777	0.248558	0.999953
ENSG00000101306	MYLK2	myosin light chain kinase 2 [Source:HGNC Symbol;Acc:HGNC:16243]	protein_coding	0.301694	0.547719	0.999953
ENSG00000276931	AC009041.4		sense_intronic	0.301084	0.719962	0.999953
ENSG00000196741	LINC01560	long intergenic non-protein coding RNA 1560 [Source:HGNC Symbol;Acc:HGNC:27333]	lincRNA	0.30056	0.297796	0.999953
ENSG00000117318	ID3	inhibitor of DNA binding 3, HLH protein [Source:HGNC Symbol;Acc:HGNC:5362]	protein_coding	0.300491	0.197091	0.999953
ENSG00000234129	AC073529.1		lincRNA	0.300417	0.36751	0.999953
ENSG00000183496	MEX3B	mex-3 RNA binding family member B [Source:HGNC Symbol;Acc:HGNC:25297]	protein_coding	0.300089	0.103355	0.999953
ENSG00000198590	C3orf35	chromosome 3 open reading frame 35 [Source:HGNC Symbol;Acc:HGNC:24082]	protein_coding	0.300062	0.523958	0.999953
ENSG00000174912	METTL15P1	methyltransferase like 15 pseudogene 1 [Source:HGNC Symbol;Acc:HGNC:31926]	processed_pseudogene	0.299945	0.583299	0.999953
ENSG00000064225	ST3GAL6	ST3 beta-galactoside alpha-2,3-sialyltransferase 6 [Source:HGNC Symbol;Acc:HGNC:18080]	protein_coding	0.299938	0.0501542	0.999953
ENSG00000235636	NUS1P1	NUS1 dehydrodolichyl diphosphate synthase subunit pseudogene 1 [Source:HGNC Symbol;Acc:HGNC:38472]	processed_pseudogene	0.29979	0.477305	0.999953
ENSG00000178033	FAM26E	family with sequence similarity 26 member E [Source:HGNC Symbol;Acc:HGNC:21568]	protein_coding	0.298409	0.244165	0.999953
ENSG00000102452	NALCN	sodium leak channel, non-selective [Source:HGNC Symbol;Acc:HGNC:19082]	protein_coding	0.298306	0.177534	0.999953
ENSG00000156006	NAT2	N-acetyltransferase 2 [Source:HGNC Symbol;Acc:HGNC:7646]	protein_coding	0.298304	0.602092	0.999953
ENSG00000148655	LRMDA	leucine rich melanocyte differentiation associated [Source:HGNC Symbol;Acc:HGNC:23405]	protein_coding	0.298288	0.196249	0.999953
ENSG00000113389	NPR3	natriuretic peptide receptor 3 [Source:HGNC Symbol;Acc:HGNC:7945]	protein_coding	0.297573	0.00340505	0.999953
ENSG00000175161	CADM2	cell adhesion molecule 2 [Source:HGNC Symbol;Acc:HGNC:29849]	protein_coding	0.29751	0.67153	0.999953
ENSG00000164707	SLC13A4	solute carrier family 13 member 4 [Source:HGNC Symbol;Acc:HGNC:15827]	protein_coding	0.296697	0.603884	0.999953
ENSG00000187479	C11orf96	chromosome 11 open reading frame 96 [Source:HGNC Symbol;Acc:HGNC:38675]	protein_coding	0.296361	0.103404	0.999953
ENSG00000170989	S1PR1	sphingosine-1-phosphate receptor 1 [Source:HGNC Symbol;Acc:HGNC:3165]	protein_coding	0.296194	0.340765	0.999953
ENSG00000272146	ARF4-AS1	ARF4 antisense RNA 1 [Source:HGNC Symbol;Acc:HGNC:51593]	antisense_RNA	0.296139	0.482178	0.999953
ENSG00000280433	FP565260.7		protein_coding	0.29613	0.198021	0.999953
ENSG00000204923	FBXO48	F-box protein 48 [Source:HGNC Symbol;Acc:HGNC:33857]	protein_coding	0.295981	0.055161	0.999953
ENSG00000258819	LINC02289	long intergenic non-protein coding RNA 2289 [Source:HGNC Symbol;Acc:HGNC:53205]	lincRNA	0.295951	0.477919	0.999953
ENSG00000249379	AL033397.2		antisense_RNA	0.295907	0.52001	0.999953
ENSG00000285077				0.295848	0.332266	0.999953
ENSG00000259845	HERC2P10	hect domain and RLD 2 pseudogene 10 [Source:HGNC Symbol;Acc:HGNC:39056]	unprocessed_pseudogene	0.295757	0.68177	0.999953
ENSG00000147041	SYTL5	synaptotagmin like 5 [Source:HGNC Symbol;Acc:HGNC:15589]	protein_coding	0.295579	0.440935	0.999953
ENSG00000254245	PCDHGA3	protocadherin gamma subfamily A, 3 [Source:HGNC Symbol;Acc:HGNC:8701]	protein_coding	0.295265	0.422654	0.999953
ENSG00000017483	SLC38A5	solute carrier family 38 member 5 [Source:HGNC Symbol;Acc:HGNC:18070]	protein_coding	0.295238	0.357112	0.999953
ENSG00000255046	AC069185.1		lincRNA	0.295238	0.617419	0.999953
ENSG00000149591	TAGLN	transgelin [Source:HGNC Symbol;Acc:HGNC:11553]	protein_coding	0.29516	0.0483115	0.999953
ENSG00000204001	LCN8	lipocalin 8 [Source:HGNC Symbol;Acc:HGNC:27038]	protein_coding	0.295153	0.367997	0.999953
ENSG00000277744	AC011462.4		sense_intronic	0.295108	0.726814	0.999953
ENSG00000205771	CATSPER2P1	cation channel sperm associated 2 pseudogene 1 [Source:HGNC Symbol;Acc:HGNC:31054]	transcribed_unprocessed_pseudogene	0.295026	0.139543	0.999953
ENSG00000140279	DUOX2	dual oxidase 2 [Source:HGNC Symbol;Acc:HGNC:13273]	protein_coding	0.294946	0.482312	0.999953
ENSG00000144821	MYH15	myosin heavy chain 15 [Source:HGNC Symbol;Acc:HGNC:31073]	protein_coding	0.294897	0.546278	0.999953
ENSG00000078081	LAMP3	lysosomal associated membrane protein 3 [Source:HGNC Symbol;Acc:HGNC:14582]	protein_coding	0.294756	0.132348	0.999953
ENSG00000104635	SLC39A14	solute carrier family 39 member 14 [Source:HGNC Symbol;Acc:HGNC:20858]	protein_coding	0.294679	0.00475271	0.999953
ENSG00000157992	KRTCAP3	keratinocyte associated protein 3 [Source:HGNC Symbol;Acc:HGNC:28943]	protein_coding	0.2946	0.217253	0.999953
ENSG00000165325	DEUP1	deuterosome assembly protein 1 [Source:HGNC Symbol;Acc:HGNC:26344]	protein_coding	0.294323	0.216992	0.999953
ENSG00000240990	HOXA11-AS	HOXA11 antisense RNA [Source:HGNC Symbol;Acc:HGNC:24957]	antisense_RNA	0.294321	0.284252	0.999953
ENSG00000281344	HELLPAR	HELLP associated long non-coding RNA [Source:HGNC Symbol;Acc:HGNC:43984]	macro_lncRNA	0.294305	0.126549	0.999953
ENSG00000273008	AC010864.1		lincRNA	0.294157	0.636751	0.999953
ENSG00000165556	CDX2	caudal type homeobox 2 [Source:HGNC Symbol;Acc:HGNC:1806]	protein_coding	0.293969	0.182857	0.999953
ENSG00000224186	C5orf66	chromosome 5 open reading frame 66 [Source:HGNC Symbol;Acc:HGNC:48332]	antisense_RNA	0.293652	0.639663	0.999953
ENSG00000106633	GCK	glucokinase [Source:HGNC Symbol;Acc:HGNC:4195]	protein_coding	0.293471	0.276051	0.999953
ENSG00000197841	ZNF181	zinc finger protein 181 [Source:HGNC Symbol;Acc:HGNC:12971]	protein_coding	0.293015	0.0238455	0.999953
ENSG00000285822				0.293002	0.4741	0.999953
ENSG00000162894	FCMR	Fc fragment of IgM receptor [Source:HGNC Symbol;Acc:HGNC:14315]	protein_coding	0.292679	0.616049	0.999953
ENSG00000279569	AC020763.4		TEC	0.292538	0.679539	0.999953
ENSG00000242628	AC009228.1		antisense_RNA	0.292536	0.799429	0.999953
ENSG00000272701	AC007938.4		antisense_RNA	0.292382	0.692819	0.999953
ENSG00000245552	AP000787.1		antisense_RNA	0.292093	0.379054	0.999953
ENSG00000256894	AC022509.3		antisense_RNA	0.291978	0.60739	0.999953
ENSG00000204055	AL158151.1		antisense_RNA	0.291628	0.484437	0.999953
ENSG00000164251	F2RL1	F2R like trypsin receptor 1 [Source:HGNC Symbol;Acc:HGNC:3538]	protein_coding	0.291268	0.0275772	0.999953
ENSG00000113721	PDGFRB	platelet derived growth factor receptor beta [Source:HGNC Symbol;Acc:HGNC:8804]	protein_coding	0.291246	0.0430079	0.999953
ENSG00000235531	MSC-AS1	MSC antisense RNA 1 [Source:HGNC Symbol;Acc:HGNC:48724]	antisense_RNA	0.291244	0.0182786	0.999953
ENSG00000233723	LINC01122	long intergenic non-protein coding RNA 1122 [Source:HGNC Symbol;Acc:HGNC:49267]	lincRNA	0.291221	0.675956	0.999953
ENSG00000286613				0.291012	0.63023	0.999953
ENSG00000187122	SLIT1	slit guidance ligand 1 [Source:HGNC Symbol;Acc:HGNC:11085]	protein_coding	0.290976	0.243947	0.999953
ENSG00000143450	OAZ3	ornithine decarboxylase antizyme 3 [Source:HGNC Symbol;Acc:HGNC:8097]	protein_coding	0.290962	0.457506	0.999953
ENSG00000108932	SLC16A6	solute carrier family 16 member 6 [Source:HGNC Symbol;Acc:HGNC:10927]	protein_coding	0.290953	0.149304	0.999953
ENSG00000205456	TP53TG3D	TP53 target 3D [Source:HGNC Symbol;Acc:HGNC:44657]	protein_coding	0.290864	0.312435	0.999953
ENSG00000109927	TECTA	tectorin alpha [Source:HGNC Symbol;Acc:HGNC:11720]	protein_coding	0.290812	0.575403	0.999953
ENSG00000267280	TBX2-AS1	TBX2 antisense RNA 1 [Source:HGNC Symbol;Acc:HGNC:50355]	antisense_RNA	0.290779	0.129465	0.999953
ENSG00000108679	LGALS3BP	galectin 3 binding protein [Source:HGNC Symbol;Acc:HGNC:6564]	protein_coding	0.290595	0.0286325	0.999953
ENSG00000132329	RAMP1	receptor activity modifying protein 1 [Source:HGNC Symbol;Acc:HGNC:9843]	protein_coding	0.290525	0.0212687	0.999953
ENSG00000224023	FLJ37035	uncharacterized LOC399821 [Source:NCBI gene;Acc:399821]	lincRNA	0.290342	0.570133	0.999953
ENSG00000141750	STAC2	SH3 and cysteine rich domain 2 [Source:HGNC Symbol;Acc:HGNC:23990]	protein_coding	0.290188	0.0421024	0.999953
ENSG00000183091	NEB	nebulin [Source:HGNC Symbol;Acc:HGNC:7720]	protein_coding	0.290066	0.686123	0.999953
ENSG00000285724				0.290023	0.648942	0.999953
ENSG00000130528	HRC	histidine rich calcium binding protein [Source:HGNC Symbol;Acc:HGNC:5178]	protein_coding	0.290017	0.658777	0.999953
ENSG00000170421	KRT8	keratin 8 [Source:HGNC Symbol;Acc:HGNC:6446]	protein_coding	0.289982	0.00320617	0.999953
ENSG00000104381	GDAP1	ganglioside induced differentiation associated protein 1 [Source:HGNC Symbol;Acc:HGNC:15968]	protein_coding	0.289906	0.0284371	0.999953
ENSG00000255248	MIR100HG	mir-100-let-7a-2-mir-125b-1 cluster host gene [Source:HGNC Symbol;Acc:HGNC:39522]	processed_transcript	0.289332	0.0763356	0.999953
ENSG00000187957	DNER	delta/notch like EGF repeat containing [Source:HGNC Symbol;Acc:HGNC:24456]	protein_coding	0.289236	0.109585	0.999953
ENSG00000265458	AC132938.3		antisense_RNA	0.289197	0.264008	0.999953
ENSG00000249693	THEGL	theg spermatid protein like [Source:HGNC Symbol;Acc:HGNC:43771]	protein_coding	0.289008	0.647874	0.999953
ENSG00000082556	OPRK1	opioid receptor kappa 1 [Source:HGNC Symbol;Acc:HGNC:8154]	protein_coding	0.288935	0.0953989	0.999953
ENSG00000138207	RBP4	retinol binding protein 4 [Source:HGNC Symbol;Acc:HGNC:9922]	protein_coding	0.2888	0.0324997	0.999953
ENSG00000185065	AC000068.1		antisense_RNA	0.288731	0.408485	0.999953
ENSG00000180178	FAR2P1	fatty acyl-CoA reductase 2 pseudogene 1 [Source:HGNC Symbol;Acc:HGNC:49284]	transcribed_unprocessed_pseudogene	0.288674	0.086472	0.999953
ENSG00000178162	FAR2P2	fatty acyl-CoA reductase 2 pseudogene 2 [Source:HGNC Symbol;Acc:HGNC:49279]	transcribed_unprocessed_pseudogene	0.28861	0.330516	0.999953
ENSG00000162576	MXRA8	matrix remodeling associated 8 [Source:HGNC Symbol;Acc:HGNC:7542]	protein_coding	0.288556	0.0678366	0.999953
ENSG00000261040	WFDC21P	WAP four-disulfide core domain 21, pseudogene [Source:HGNC Symbol;Acc:HGNC:50357]	processed_transcript	0.288476	0.242617	0.999953
ENSG00000226419	SLC16A1-AS1	SLC16A1 antisense RNA 1 [Source:HGNC Symbol;Acc:HGNC:49445]	antisense_RNA	0.288325	0.350786	0.999953
ENSG00000123685	BATF3	basic leucine zipper ATF-like transcription factor 3 [Source:HGNC Symbol;Acc:HGNC:28915]	protein_coding	0.287839	0.272417	0.999953
ENSG00000258554	AC025162.1		antisense_RNA	0.28783	0.666839	0.999953
ENSG00000144648	ACKR2	atypical chemokine receptor 2 [Source:HGNC Symbol;Acc:HGNC:1565]	protein_coding	0.287144	0.232494	0.999953
ENSG00000258366	RTEL1	regulator of telomere elongation helicase 1 [Source:HGNC Symbol;Acc:HGNC:15888]	protein_coding	0.287065	0.318168	0.999953
ENSG00000259357	AL590133.2		antisense_RNA	0.287041	0.581588	0.999953
ENSG00000154102	C16orf74	chromosome 16 open reading frame 74 [Source:HGNC Symbol;Acc:HGNC:23362]	protein_coding	0.286734	0.0725896	0.999953
ENSG00000179148	ALOXE3	arachidonate lipoxygenase 3 [Source:HGNC Symbol;Acc:HGNC:13743]	protein_coding	0.286645	0.516069	0.999953
ENSG00000205220	PSMB10	proteasome subunit beta 10 [Source:HGNC Symbol;Acc:HGNC:9538]	protein_coding	0.286588	0.466463	0.999953
ENSG00000263916	AC100778.2		sense_intronic	0.286485	0.70054	0.999953
ENSG00000200534	SNORA33	small nucleolar RNA, H/ACA box 33 [Source:HGNC Symbol;Acc:HGNC:32623]	snoRNA	0.286391	0.520737	0.999953
ENSG00000249602	AL589765.4		antisense_RNA	0.286035	0.365789	0.999953
ENSG00000259595	AC025043.1		antisense_RNA	0.286018	0.66822	0.999953
ENSG00000129465	RIPK3	receptor interacting serine/threonine kinase 3 [Source:HGNC Symbol;Acc:HGNC:10021]	protein_coding	0.285852	0.441123	0.999953
ENSG00000225206	MIR137HG	MIR137 host gene [Source:HGNC Symbol;Acc:HGNC:42871]	lincRNA	0.285343	0.576435	0.999953
ENSG00000276814	AC004801.6		lincRNA	0.285326	0.595154	0.999953
ENSG00000267069	AP005264.1		lincRNA	0.284768	0.732393	0.999953
ENSG00000227398	KIF9-AS1	KIF9 antisense RNA 1 [Source:HGNC Symbol;Acc:HGNC:26822]	antisense_RNA	0.284722	0.0706924	0.999953
ENSG00000266124	MIR5587	microRNA 5587 [Source:HGNC Symbol;Acc:HGNC:43508]	miRNA	0.28411	0.733867	0.999953
ENSG00000233382	NKAPP1	NFKB activating protein pseudogene 1 [Source:HGNC Symbol;Acc:HGNC:26706]	transcribed_processed_pseudogene	0.284074	0.493079	0.999953
ENSG00000166401	SERPINB8	serpin family B member 8 [Source:HGNC Symbol;Acc:HGNC:8952]	protein_coding	0.283901	0.182067	0.999953
ENSG00000256060	AC003002.1	Trafficking protein particle complex subunit 2B [Source:UniProtKB/Swiss-Prot;Acc:P0DI82]	protein_coding	0.283818	0.123084	0.999953
ENSG00000272870	AC097534.2		antisense_RNA	0.283395	0.25872	0.999953
ENSG00000162944	RFTN2	raftlin family member 2 [Source:HGNC Symbol;Acc:HGNC:26402]	protein_coding	0.283307	0.414827	0.999953
ENSG00000103710	RASL12	RAS like family 12 [Source:HGNC Symbol;Acc:HGNC:30289]	protein_coding	0.283229	0.0661083	0.999953
ENSG00000260261	AC124944.3		transcribed_unprocessed_pseudogene	0.282817	0.110672	0.999953
ENSG00000131044	TTLL9	tubulin tyrosine ligase like 9 [Source:HGNC Symbol;Acc:HGNC:16118]	protein_coding	0.282436	0.644003	0.999953
ENSG00000267530	LINC01836	long intergenic non-protein coding RNA 1836 [Source:HGNC Symbol;Acc:HGNC:52652]	lincRNA	0.281995	0.348792	0.999953
ENSG00000198835	GJC2	gap junction protein gamma 2 [Source:HGNC Symbol;Acc:HGNC:17494]	protein_coding	0.281681	0.532717	0.999953
ENSG00000261211	AL031123.2		lincRNA	0.280862	0.0471587	0.999953
ENSG00000272114	AL136131.3		antisense_RNA	0.280772	0.61911	0.999953
ENSG00000150687	PRSS23	protease, serine 23 [Source:HGNC Symbol;Acc:HGNC:14370]	protein_coding	0.280631	0.00433538	0.999953
ENSG00000102098	SCML2	sex comb on midleg like 2 (Drosophila) [Source:HGNC Symbol;Acc:HGNC:10581]	protein_coding	0.280583	0.00775949	0.999953
ENSG00000225815	AC092669.1		lincRNA	0.280408	0.768797	0.999953
ENSG00000175018	TEX36	testis expressed 36 [Source:HGNC Symbol;Acc:HGNC:31653]	protein_coding	0.280205	0.650422	0.999953
ENSG00000172171	TEFM	transcription elongation factor, mitochondrial [Source:HGNC Symbol;Acc:HGNC:26223]	protein_coding	0.280112	0.0387791	0.999953
ENSG00000198768	APCDD1L	APC down-regulated 1 like [Source:HGNC Symbol;Acc:HGNC:26892]	protein_coding	0.27998	0.215056	0.999953
ENSG00000144810	COL8A1	collagen type VIII alpha 1 chain [Source:HGNC Symbol;Acc:HGNC:2215]	protein_coding	0.279712	0.0612241	0.999953
ENSG00000182986	ZNF320	zinc finger protein 320 [Source:HGNC Symbol;Acc:HGNC:13842]	protein_coding	0.279698	0.168973	0.999953
ENSG00000203721	LINC00862	long intergenic non-protein coding RNA 862 [Source:HGNC Symbol;Acc:HGNC:21901]	lincRNA	0.279471	0.764078	0.999953
ENSG00000180425	C11orf71	chromosome 11 open reading frame 71 [Source:HGNC Symbol;Acc:HGNC:25937]	protein_coding	0.2794	0.149679	0.999953
ENSG00000114251	WNT5A	Wnt family member 5A [Source:HGNC Symbol;Acc:HGNC:12784]	protein_coding	0.279317	0.0509068	0.999953
ENSG00000240875	LINC00886	long intergenic non-protein coding RNA 886 [Source:HGNC Symbol;Acc:HGNC:48572]	lincRNA	0.279203	0.712782	0.999953
ENSG00000224897	POT1-AS1	POT1 antisense RNA 1 [Source:HGNC Symbol;Acc:HGNC:49459]	antisense_RNA	0.278228	0.563943	0.999953
ENSG00000184486	POU3F2	POU class 3 homeobox 2 [Source:HGNC Symbol;Acc:HGNC:9215]	protein_coding	0.278086	0.492456	0.999953
ENSG00000182916	TCEAL7	transcription elongation factor A like 7 [Source:HGNC Symbol;Acc:HGNC:28336]	protein_coding	0.277475	0.355461	0.999953
ENSG00000054356	PTPRN	protein tyrosine phosphatase, receptor type N [Source:HGNC Symbol;Acc:HGNC:9676]	protein_coding	0.277409	0.177885	0.999953
ENSG00000272267	AC021242.3		antisense_RNA	0.277395	0.760742	0.999953
ENSG00000189144	ZNF573	zinc finger protein 573 [Source:HGNC Symbol;Acc:HGNC:26420]	protein_coding	0.277268	0.313264	0.999953
ENSG00000244480	AC005154.3		transcribed_processed_pseudogene	0.277071	0.711821	0.999953
ENSG00000226002	GTF2IP14	general transcription factor IIi pseudogene 14 [Source:HGNC Symbol;Acc:HGNC:51726]	unprocessed_pseudogene	0.276894	0.609806	0.999953
ENSG00000278356	AC005911.1		sense_intronic	0.276855	0.426326	0.999953
ENSG00000259205	PRKXP1	protein kinase, X-linked, pseudogene 1 [Source:HGNC Symbol;Acc:HGNC:9442]	processed_pseudogene	0.276465	0.360975	0.999953
ENSG00000270096	AC078795.2		antisense_RNA	0.276395	0.520251	0.999953
ENSG00000169418	NPR1	natriuretic peptide receptor 1 [Source:HGNC Symbol;Acc:HGNC:7943]	protein_coding	0.276307	0.163071	0.999953
ENSG00000182667	NTM	neurotrimin [Source:HGNC Symbol;Acc:HGNC:17941]	protein_coding	0.276032	0.486044	0.999953
ENSG00000101298	SNPH	syntaphilin [Source:HGNC Symbol;Acc:HGNC:15931]	protein_coding	0.27598	0.0918133	0.999953
ENSG00000088827	SIGLEC1	sialic acid binding Ig like lectin 1 [Source:HGNC Symbol;Acc:HGNC:11127]	protein_coding	0.275937	0.715134	0.999953
ENSG00000172403	SYNPO2	synaptopodin 2 [Source:HGNC Symbol;Acc:HGNC:17732]	protein_coding	0.275807	0.095132	0.999953
ENSG00000213397	HAUS7	HAUS augmin like complex subunit 7 [Source:HGNC Symbol;Acc:HGNC:32979]	protein_coding	0.275455	0.498045	0.999953
ENSG00000197251	LINC00336	long intergenic non-protein coding RNA 336 [Source:HGNC Symbol;Acc:HGNC:33813]	lincRNA	0.275321	0.672188	0.999953
ENSG00000197757	HOXC6	homeobox C6 [Source:HGNC Symbol;Acc:HGNC:5128]	protein_coding	0.275312	0.738375	0.999953
ENSG00000249740	OSMR-AS1	OSMR antisense RNA 1 (head to head) [Source:HGNC Symbol;Acc:HGNC:50296]	lincRNA	0.274839	0.680264	0.999953
ENSG00000163399	ATP1A1	ATPase Na+/K+ transporting subunit alpha 1 [Source:HGNC Symbol;Acc:HGNC:799]	protein_coding	0.274612	0.00412471	0.999953
ENSG00000196376	SLC35F1	solute carrier family 35 member F1 [Source:HGNC Symbol;Acc:HGNC:21483]	protein_coding	0.27458	0.119921	0.999953
ENSG00000167554	ZNF610	zinc finger protein 610 [Source:HGNC Symbol;Acc:HGNC:26687]	protein_coding	0.274557	0.368187	0.999953
ENSG00000100427	MLC1	megalencephalic leukoencephalopathy with subcortical cysts 1 [Source:HGNC Symbol;Acc:HGNC:17082]	protein_coding	0.274539	0.723155	0.999953
ENSG00000164296	TIGD6	tigger transposable element derived 6 [Source:HGNC Symbol;Acc:HGNC:18332]	protein_coding	0.274348	0.0651372	0.999953
ENSG00000188483	IER5L	immediate early response 5 like [Source:HGNC Symbol;Acc:HGNC:23679]	protein_coding	0.27425	0.0259748	0.999953
ENSG00000120555	SEPT7P9	septin 7 pseudogene 9 [Source:HGNC Symbol;Acc:HGNC:30810]	transcribed_unprocessed_pseudogene	0.274137	0.752011	0.999953
ENSG00000198753	PLXNB3	plexin B3 [Source:HGNC Symbol;Acc:HGNC:9105]	protein_coding	0.273989	0.208101	0.999953
ENSG00000272375	AC026979.4		lincRNA	0.273888	0.698087	0.999953
ENSG00000087589	CASS4	Cas scaffolding protein family member 4 [Source:HGNC Symbol;Acc:HGNC:15878]	protein_coding	0.273865	0.644858	0.999953
ENSG00000258457	AL132780.2		antisense_RNA	0.27382	0.467881	0.999953
ENSG00000223774	AL513217.1		antisense_RNA	0.273791	0.756706	0.999953
ENSG00000169059	VCX3A	variable charge, X-linked 3A [Source:HGNC Symbol;Acc:HGNC:18159]	protein_coding	0.27368	0.324519	0.999953
ENSG00000121905	HPCA	hippocalcin [Source:HGNC Symbol;Acc:HGNC:5144]	protein_coding	0.27361	0.411724	0.999953
ENSG00000274177	AC004528.2		antisense_RNA	0.273599	0.644449	0.999953
ENSG00000163406	SLC15A2	solute carrier family 15 member 2 [Source:HGNC Symbol;Acc:HGNC:10921]	protein_coding	0.273509	0.103363	0.999953
ENSG00000228705	LINC00659	long intergenic non-protein coding RNA 659 [Source:HGNC Symbol;Acc:HGNC:44316]	antisense_RNA	0.273327	0.457719	0.999953
ENSG00000269968	AC006064.4		antisense_RNA	0.273255	0.317258	0.999953
ENSG00000203865	ATP1A1-AS1	ATP1A1 antisense RNA 1 [Source:HGNC Symbol;Acc:HGNC:28262]	processed_transcript	0.27322	0.20502	0.999953
ENSG00000203780	FANK1	fibronectin type III and ankyrin repeat domains 1 [Source:HGNC Symbol;Acc:HGNC:23527]	protein_coding	0.27321	0.523365	0.999953
ENSG00000232611	AL683813.1		lincRNA	0.273124	0.447079	0.999953
ENSG00000138496	PARP9	poly(ADP-ribose) polymerase family member 9 [Source:HGNC Symbol;Acc:HGNC:24118]	protein_coding	0.273074	0.547672	0.999953
ENSG00000273361	AC021016.3		antisense_RNA	0.273073	0.645779	0.999953
ENSG00000279069	AC015813.5		TEC	0.272974	0.425064	0.999953
ENSG00000272636	DOC2B	double C2 domain beta [Source:HGNC Symbol;Acc:HGNC:2986]	protein_coding	0.272973	0.251471	0.999953
ENSG00000258744	AL132800.1		antisense_RNA	0.272829	0.163095	0.999953
ENSG00000245322	AC097460.1		antisense_RNA	0.272791	0.539412	0.999953
ENSG00000111728	ST8SIA1	ST8 alpha-N-acetyl-neuraminide alpha-2,8-sialyltransferase 1 [Source:HGNC Symbol;Acc:HGNC:10869]	protein_coding	0.272519	0.661198	0.999953
ENSG00000267698	AC002116.2		antisense_RNA	0.272469	0.473503	0.999953
ENSG00000256061	DNAAF4	dynein axonemal assembly factor 4 [Source:HGNC Symbol;Acc:HGNC:21493]	protein_coding	0.272267	0.393164	0.999953
ENSG00000028137	TNFRSF1B	TNF receptor superfamily member 1B [Source:HGNC Symbol;Acc:HGNC:11917]	protein_coding	0.272242	0.284583	0.999953
ENSG00000232788	AC078883.3		antisense_RNA	0.272166	0.631326	0.999953
ENSG00000277741	GOLGA6L17P	golgin A6 family-like 17, pseudogene [Source:HGNC Symbol;Acc:HGNC:49414]	transcribed_unprocessed_pseudogene	0.272164	0.78532	0.999953
ENSG00000243789	JMJD7	jumonji domain containing 7 [Source:HGNC Symbol;Acc:HGNC:34397]	protein_coding	0.272018	0.464004	0.999953
ENSG00000187621	TCL6	T-cell leukemia/lymphoma 6 (non-protein coding) [Source:HGNC Symbol;Acc:HGNC:13463]	processed_transcript	0.271561	0.0848327	0.999953
ENSG00000245105	A2M-AS1	A2M antisense RNA 1 (head to head) [Source:HGNC Symbol;Acc:HGNC:27057]	antisense_RNA	0.271559	0.342514	0.999953
ENSG00000131471	AOC3	amine oxidase, copper containing 3 [Source:HGNC Symbol;Acc:HGNC:550]	protein_coding	0.271499	0.239028	0.999953
ENSG00000285571				0.271395	0.647343	0.999953
ENSG00000142530	FAM71E1	family with sequence similarity 71 member E1 [Source:HGNC Symbol;Acc:HGNC:25107]	protein_coding	0.271326	0.21279	0.999953
ENSG00000162654	GBP4	guanylate binding protein 4 [Source:HGNC Symbol;Acc:HGNC:20480]	protein_coding	0.271158	0.315021	0.999953
ENSG00000132570	PCBD2	pterin-4 alpha-carbinolamine dehydratase 2 [Source:HGNC Symbol;Acc:HGNC:24474]	protein_coding	0.271062	0.0446719	0.999953
ENSG00000255337	AP001830.1		antisense_RNA	0.271007	0.595346	0.999953
ENSG00000204052	LRRC73	leucine rich repeat containing 73 [Source:HGNC Symbol;Acc:HGNC:21375]	protein_coding	0.270865	0.241611	0.999953
ENSG00000162927	PUS10	pseudouridylate synthase 10 [Source:HGNC Symbol;Acc:HGNC:26505]	protein_coding	0.270502	0.155649	0.999953
ENSG00000166793	YPEL4	yippee like 4 [Source:HGNC Symbol;Acc:HGNC:18328]	protein_coding	0.270233	0.5089	0.999953
ENSG00000140297	GCNT3	glucosaminyl (N-acetyl) transferase 3, mucin type [Source:HGNC Symbol;Acc:HGNC:4205]	protein_coding	0.270194	0.28101	0.999953
ENSG00000175906	ARL4D	ADP ribosylation factor like GTPase 4D [Source:HGNC Symbol;Acc:HGNC:656]	protein_coding	0.270172	0.00608941	0.999953
ENSG00000270195	AC016773.1		lincRNA	0.269959	0.583939	0.999953
ENSG00000162520	SYNC	syncoilin, intermediate filament protein [Source:HGNC Symbol;Acc:HGNC:28897]	protein_coding	0.269867	0.103915	0.999953
ENSG00000153391	INO80C	INO80 complex subunit C [Source:HGNC Symbol;Acc:HGNC:26994]	protein_coding	0.269719	0.0417368	0.999953
ENSG00000135245	HILPDA	hypoxia inducible lipid droplet associated [Source:HGNC Symbol;Acc:HGNC:28859]	protein_coding	0.269442	0.123492	0.999953
ENSG00000227279	AC110015.1		antisense_RNA	0.269391	0.734659	0.999953
ENSG00000124143	ARHGAP40	Rho GTPase activating protein 40 [Source:HGNC Symbol;Acc:HGNC:16226]	protein_coding	0.269221	0.629387	0.999953
ENSG00000105085	MED26	mediator complex subunit 26 [Source:HGNC Symbol;Acc:HGNC:2376]	protein_coding	0.269023	0.0494747	0.999953
ENSG00000250073	AP000866.2		antisense_RNA	0.268946	0.451455	0.999953
ENSG00000213468	FIRRE	firre intergenic repeating RNA element [Source:HGNC Symbol;Acc:HGNC:49627]	lincRNA	0.268846	0.342228	0.999953
ENSG00000142973	CYP4B1	cytochrome P450 family 4 subfamily B member 1 [Source:HGNC Symbol;Acc:HGNC:2644]	protein_coding	0.26856	0.697212	0.999953
ENSG00000153064	BANK1	B-cell scaffold protein with ankyrin repeats 1 [Source:HGNC Symbol;Acc:HGNC:18233]	protein_coding	0.268464	0.0376382	0.999953
ENSG00000158815	FGF17	fibroblast growth factor 17 [Source:HGNC Symbol;Acc:HGNC:3673]	protein_coding	0.268373	0.477721	0.999953
ENSG00000217236	SP9	Sp9 transcription factor [Source:HGNC Symbol;Acc:HGNC:30690]	protein_coding	0.26807	0.705218	0.999953
ENSG00000273284	AP001033.2		sense_intronic	0.267962	0.5305	0.999953
ENSG00000123096	SSPN	sarcospan [Source:HGNC Symbol;Acc:HGNC:11322]	protein_coding	0.26731	0.033983	0.999953
ENSG00000137090	DMRT1	doublesex and mab-3 related transcription factor 1 [Source:HGNC Symbol;Acc:HGNC:2934]	protein_coding	0.267243	0.466402	0.999953
ENSG00000207741	MIR590	microRNA 590 [Source:HGNC Symbol;Acc:HGNC:32846]	miRNA	0.267221	0.628289	0.999953
[truncated: 17,385 more rows]

## Sheet: infect_decid
decidualized infected vs. non-infected
Effect of infection in decidualized samples
gene_id	symbol	description	biotype	logFC	PValue	FDR
ENSG00000179133	C10orf67	chromosome 10 open reading frame 67 [Source:HGNC Symbol;Acc:HGNC:28716]	protein_coding	-5.87164	0.00862681	0.720135
ENSG00000280309	AC023300.3		TEC	-5.74122	0.00337475	0.570878
ENSG00000112936	C7	complement C7 [Source:HGNC Symbol;Acc:HGNC:1346]	protein_coding	-4.7291	0.0297711	0.957054
ENSG00000282381	AC104073.4		lincRNA	-3.56217	0.00604842	0.666332
ENSG00000228960	OR2A9P	olfactory receptor family 2 subfamily A member 9 pseudogene [Source:HGNC Symbol;Acc:HGNC:8236]	transcribed_unprocessed_pseudogene	-3.56157	0.00261792	0.511776
ENSG00000228252	COL6A4P2	collagen type VI alpha 4 pseudogene 2 [Source:HGNC Symbol;Acc:HGNC:38501]	transcribed_unitary_pseudogene	-3.43954	0.12886	0.986789
ENSG00000121380	BCL2L14	BCL2 like 14 [Source:HGNC Symbol;Acc:HGNC:16657]	protein_coding	-2.88385	0.00264047	0.511776
ENSG00000274808	TBC1D3B	TBC1 domain family member 3B [Source:HGNC Symbol;Acc:HGNC:27011]	protein_coding	-2.7596	0.0781119	0.986789
ENSG00000134258	VTCN1	V-set domain containing T-cell activation inhibitor 1 [Source:HGNC Symbol;Acc:HGNC:28873]	protein_coding	-2.73484	0.20548	0.987138
ENSG00000237517	DGCR5	DiGeorge syndrome critical region gene 5 (non-protein coding) [Source:HGNC Symbol;Acc:HGNC:16757]	transcribed_unprocessed_pseudogene	-2.57473	0.0265369	0.940877
ENSG00000225057	AC012485.1		processed_transcript	-2.54589	0.0237036	0.937576
ENSG00000273325	AL008723.3		lincRNA	-2.53923	0.0223131	0.93005
ENSG00000127951	FGL2	fibrinogen like 2 [Source:HGNC Symbol;Acc:HGNC:3696]	protein_coding	-2.48179	0.0663881	0.986789
ENSG00000130528	HRC	histidine rich calcium binding protein [Source:HGNC Symbol;Acc:HGNC:5178]	protein_coding	-2.43496	0.00305783	0.553896
ENSG00000198064	NPIPB13	nuclear pore complex interacting protein family, member B13 [Source:HGNC Symbol;Acc:HGNC:41989]	protein_coding	-2.39802	0.00165149	0.447295
ENSG00000233718	MYCNOS	MYCN opposite strand [Source:HGNC Symbol;Acc:HGNC:16911]	antisense_RNA	-2.3604	0.0983765	0.986789
ENSG00000286960				-2.34777	0.0198866	0.91465
ENSG00000169627	BOLA2B	bolA family member 2B [Source:HGNC Symbol;Acc:HGNC:32479]	protein_coding	-2.3369	0.187396	0.986789
ENSG00000286482				-2.27706	0.022624	0.930661
ENSG00000258592	AL391152.1		lincRNA	-2.23928	0.0630933	0.986789
ENSG00000286787				-2.11823	0.0521545	0.986789
ENSG00000282556	AC068733.3		lincRNA	-2.07536	0.0560079	0.986789
ENSG00000160180	TFF3	trefoil factor 3 [Source:HGNC Symbol;Acc:HGNC:11757]	protein_coding	-2.05676	0.00473383	0.629111
ENSG00000102924	CBLN1	cerebellin 1 precursor [Source:HGNC Symbol;Acc:HGNC:1543]	protein_coding	-2.04834	0.00731462	0.708859
ENSG00000239620	AC133681.1		processed_pseudogene	-1.98493	0.0193094	0.91465
ENSG00000267576	AC011472.3		sense_intronic	-1.96158	0.0464844	0.986789
ENSG00000271964	AC090948.1		antisense_RNA	-1.95354	0.0727495	0.986789
ENSG00000278993	AC002350.2		TEC	-1.9421	0.0393759	0.977939
ENSG00000287553				-1.92112	0.00378241	0.570878
ENSG00000225093	RPL3P7	ribosomal protein L3 pseudogene 7 [Source:HGNC Symbol;Acc:HGNC:36797]	processed_pseudogene	-1.91133	0.0585998	0.986789
ENSG00000227060	LINC00629	long intergenic non-protein coding RNA 629 [Source:HGNC Symbol;Acc:HGNC:44262]	lincRNA	-1.91122	0.0781363	0.986789
ENSG00000100373	UPK3A	uroplakin 3A [Source:HGNC Symbol;Acc:HGNC:12580]	protein_coding	-1.90758	0.162737	0.986789
ENSG00000179397	CATSPERE	catsper channel auxiliary subunit epsilon [Source:HGNC Symbol;Acc:HGNC:28491]	protein_coding	-1.90269	0.012612	0.817864
ENSG00000167654	ATCAY	ATCAY, caytaxin [Source:HGNC Symbol;Acc:HGNC:779]	protein_coding	-1.89779	0.0257323	0.937576
ENSG00000227014	AC007285.1		antisense_RNA	-1.87477	0.0601873	0.986789
ENSG00000142748	FCN3	ficolin 3 [Source:HGNC Symbol;Acc:HGNC:3625]	protein_coding	-1.87062	0.0562358	0.986789
ENSG00000278267	MIR6859-1	microRNA 6859-1 [Source:HGNC Symbol;Acc:HGNC:50039]	miRNA	-1.87004	0.0117612	0.811891
ENSG00000283632	EXOC3L2	exocyst complex component 3 like 2 [Source:HGNC Symbol;Acc:HGNC:30162]	protein_coding	-1.86093	0.0117019	0.811891
ENSG00000229932	YWHAZP3	tyrosine 3-monooxygenase/tryptophan 5-monooxygenase activation protein zeta pseudogene 3 [Source:HGNC Symbol;Acc:HGNC:31101]	processed_pseudogene	-1.8486	0.0598765	0.986789
ENSG00000176268	CYCSP34	cytochrome c, somatic pseudogene 34 [Source:HGNC Symbol;Acc:HGNC:24408]	processed_pseudogene	-1.83548	0.0656716	0.986789
ENSG00000165084	C8orf34	chromosome 8 open reading frame 34 [Source:HGNC Symbol;Acc:HGNC:30905]	protein_coding	-1.82031	0.00608125	0.666332
ENSG00000154330	PGM5	phosphoglucomutase 5 [Source:HGNC Symbol;Acc:HGNC:8908]	protein_coding	-1.80803	0.0371247	0.958031
ENSG00000165555	NOXRED1	NADP dependent oxidoreductase domain containing 1 [Source:HGNC Symbol;Acc:HGNC:20487]	protein_coding	-1.79708	0.00373383	0.570878
ENSG00000197757	HOXC6	homeobox C6 [Source:HGNC Symbol;Acc:HGNC:5128]	protein_coding	-1.78474	0.0357312	0.958031
ENSG00000256973	AC053513.1		lincRNA	-1.78223	0.0239233	0.937576
ENSG00000254554	AC080023.1		antisense_RNA	-1.7745	0.071517	0.986789
ENSG00000125409	TEKT3	tektin 3 [Source:HGNC Symbol;Acc:HGNC:14293]	protein_coding	-1.76468	0.0876934	0.986789
ENSG00000261783	AC009054.2		sense_intronic	-1.76167	0.143331	0.986789
ENSG00000086159	AQP6	aquaporin 6 [Source:HGNC Symbol;Acc:HGNC:639]	protein_coding	-1.74649	0.0725507	0.986789
ENSG00000205923	CEMP1	cementum protein 1 [Source:HGNC Symbol;Acc:HGNC:32553]	protein_coding	-1.73901	0.197588	0.987138
ENSG00000169618	PROKR1	prokineticin receptor 1 [Source:HGNC Symbol;Acc:HGNC:4524]	protein_coding	-1.73843	0.101385	0.986789
ENSG00000258789	AL162171.1		antisense_RNA	-1.71648	0.0416008	0.985693
ENSG00000273901	AC012313.9		antisense_RNA	-1.69928	0.103806	0.986789
ENSG00000106038	EVX1	even-skipped homeobox 1 [Source:HGNC Symbol;Acc:HGNC:3506]	protein_coding	-1.69427	0.0650226	0.986789
ENSG00000261560	AC007216.3		sense_intronic	-1.68576	0.122247	0.986789
ENSG00000072182	ASIC4	acid sensing ion channel subunit family member 4 [Source:HGNC Symbol;Acc:HGNC:21263]	protein_coding	-1.68255	0.0297269	0.957054
ENSG00000277075	HIST1H2AE	histone cluster 1 H2A family member e [Source:HGNC Symbol;Acc:HGNC:4724]	protein_coding	-1.67783	0.0781556	0.986789
ENSG00000233924	RPSAP13	ribosomal protein SA pseudogene 13 [Source:HGNC Symbol;Acc:HGNC:6505]	processed_pseudogene	-1.65996	0.107907	0.986789
ENSG00000255498	AC068385.1		antisense_RNA	-1.65568	0.06906	0.986789
ENSG00000248473	LINC01962	long intergenic non-protein coding RNA 1962 [Source:HGNC Symbol;Acc:HGNC:52787]	lincRNA	-1.65067	0.0166695	0.875579
ENSG00000233067	PTCHD1-AS	PTCHD1 antisense RNA (head to head) [Source:HGNC Symbol;Acc:HGNC:37703]	lincRNA	-1.64083	0.0322889	0.958031
ENSG00000124780	KCNK17	potassium two pore domain channel subfamily K member 17 [Source:HGNC Symbol;Acc:HGNC:14465]	protein_coding	-1.6383	0.0372023	0.958031
ENSG00000214273	AGGF1P1	angiogenic factor with G-patch and FHA domains 1 pseudogene 1 [Source:HGNC Symbol;Acc:HGNC:38051]	processed_pseudogene	-1.63762	0.122142	0.986789
ENSG00000176165	FOXG1	forkhead box G1 [Source:HGNC Symbol;Acc:HGNC:3811]	protein_coding	-1.6368	0.106306	0.986789
ENSG00000256006	AC084117.1		sense_intronic	-1.63648	0.0969444	0.986789
ENSG00000230364	RPL4P3	ribosomal protein L4 pseudogene 3 [Source:HGNC Symbol;Acc:HGNC:35773]	processed_pseudogene	-1.62872	0.0257347	0.937576
ENSG00000264578	AC009630.3		antisense_RNA	-1.62868	0.0492227	0.986789
ENSG00000241741	RPL7AP30	ribosomal protein L7a pseudogene 30 [Source:HGNC Symbol;Acc:HGNC:35757]	processed_pseudogene	-1.6273	0.130102	0.986789
ENSG00000269559	AC093677.2		antisense_RNA	-1.62642	0.0707272	0.986789
ENSG00000285637				-1.62366	0.0050293	0.632402
ENSG00000255126	AP003064.1		antisense_RNA	-1.61024	0.252867	0.987138
ENSG00000227959	AL451042.2		antisense_RNA	-1.61014	0.125435	0.986789
ENSG00000261385	AC009088.3		antisense_RNA	-1.59986	0.0555545	0.986789
ENSG00000230450	NEK2P4	NEK2 pseudogene 4 [Source:HGNC Symbol;Acc:HGNC:37818]	processed_pseudogene	-1.59637	0.0584288	0.986789
ENSG00000280160	AC135050.7		TEC	-1.59389	0.109469	0.986789
ENSG00000257859	CASC18	cancer susceptibility 18 (non-protein coding) [Source:HGNC Symbol;Acc:HGNC:49463]	lincRNA	-1.59247	0.0566086	0.986789
ENSG00000113262	GRM6	glutamate metabotropic receptor 6 [Source:HGNC Symbol;Acc:HGNC:4598]	protein_coding	-1.59202	0.186974	0.986789
ENSG00000206073	SERPINB4	serpin family B member 4 [Source:HGNC Symbol;Acc:HGNC:10570]	protein_coding	-1.58197	0.287453	0.987138
ENSG00000203837	PNLIPRP3	pancreatic lipase related protein 3 [Source:HGNC Symbol;Acc:HGNC:23492]	protein_coding	-1.5685	0.0752558	0.986789
ENSG00000171236	LRG1	leucine rich alpha-2-glycoprotein 1 [Source:HGNC Symbol;Acc:HGNC:29480]	protein_coding	-1.55826	0.154544	0.986789
ENSG00000231057	AC096637.2		antisense_RNA	-1.54333	0.127597	0.986789
ENSG00000175084	DES	desmin [Source:HGNC Symbol;Acc:HGNC:2770]	protein_coding	-1.54129	0.0608109	0.986789
ENSG00000175518	UBQLNL	ubiquilin like [Source:HGNC Symbol;Acc:HGNC:28294]	protein_coding	-1.52924	0.05172	0.986789
ENSG00000285958				-1.52495	0.2946	0.987138
ENSG00000249996	AC106786.2		antisense_RNA	-1.52363	0.0218581	0.928503
ENSG00000225826	LINC00626	long intergenic non-protein coding RNA 626 [Source:HGNC Symbol;Acc:HGNC:44257]	lincRNA	-1.52047	0.0744352	0.986789
ENSG00000159904	ZNF890P	zinc finger protein 890, pseudogene [Source:HGNC Symbol;Acc:HGNC:38691]	transcribed_unprocessed_pseudogene	-1.51632	0.110693	0.986789
ENSG00000270061	AC068790.5		sense_intronic	-1.51548	0.214276	0.987138
ENSG00000231154	MORF4L2-AS1	MORF4L2 antisense RNA 1 [Source:HGNC Symbol;Acc:HGNC:27991]	antisense_RNA	-1.51301	0.0492026	0.986789
ENSG00000184523	PTGER4P2	prostaglandin E receptor 4 pseudogene 2 [Source:HGNC Symbol;Acc:HGNC:9598]	processed_pseudogene	-1.51284	0.101207	0.986789
ENSG00000056487	PHF21B	PHD finger protein 21B [Source:HGNC Symbol;Acc:HGNC:25161]	protein_coding	-1.5104	0.0958201	0.986789
ENSG00000271830	AC012213.4		lincRNA	-1.48845	0.100238	0.986789
ENSG00000237989	LINC01679	long intergenic non-protein coding RNA 1679 [Source:HGNC Symbol;Acc:HGNC:52469]	lincRNA	-1.4784	0.135365	0.986789
ENSG00000253307	AC011676.1		antisense_RNA	-1.47591	0.121783	0.986789
ENSG00000267414	AC120049.1		lincRNA	-1.47403	0.0880042	0.986789
ENSG00000253414	AC124067.2		sense_intronic	-1.47345	0.0693806	0.986789
ENSG00000243064	ABCC13	ATP binding cassette subfamily C member 13 (pseudogene) [Source:HGNC Symbol;Acc:HGNC:16022]	transcribed_unprocessed_pseudogene	-1.45952	0.040555	0.982032
ENSG00000135312	HTR1B	5-hydroxytryptamine receptor 1B [Source:HGNC Symbol;Acc:HGNC:5287]	protein_coding	-1.45227	0.0409898	0.982032
ENSG00000263756	AL645941.3		antisense_RNA	-1.4457	0.148908	0.986789
ENSG00000166206	GABRB3	gamma-aminobutyric acid type A receptor beta3 subunit [Source:HGNC Symbol;Acc:HGNC:4083]	protein_coding	-1.44567	0.123035	0.986789
ENSG00000047617	ANO2	anoctamin 2 [Source:HGNC Symbol;Acc:HGNC:1183]	protein_coding	-1.44371	0.00809503	0.718943
ENSG00000112539	C6orf118	chromosome 6 open reading frame 118 [Source:HGNC Symbol;Acc:HGNC:21233]	protein_coding	-1.44024	0.0702872	0.986789
ENSG00000285872				-1.43311	0.0210935	0.92336
ENSG00000279693	AC099521.3		TEC	-1.43064	0.147251	0.986789
ENSG00000217236	SP9	Sp9 transcription factor [Source:HGNC Symbol;Acc:HGNC:30690]	protein_coding	-1.42333	0.0781288	0.986789
ENSG00000278344	AC063943.3		lincRNA	-1.39096	0.108109	0.986789
ENSG00000287286				-1.38716	0.083705	0.986789
ENSG00000181449	SOX2	SRY-box 2 [Source:HGNC Symbol;Acc:HGNC:11195]	protein_coding	-1.3786	0.160123	0.986789
ENSG00000266933	AC005775.1		antisense_RNA	-1.36797	0.0634063	0.986789
ENSG00000285825				-1.36111	0.0362568	0.958031
ENSG00000272844	AC074044.1		antisense_RNA	-1.3604	0.137082	0.986789
ENSG00000168515	SCGB1D1	secretoglobin family 1D member 1 [Source:HGNC Symbol;Acc:HGNC:18395]	protein_coding	-1.35605	0.329591	0.987138
ENSG00000261127	AC133548.2		transcribed_processed_pseudogene	-1.35396	0.0573324	0.986789
ENSG00000237807	AC022034.2		lincRNA	-1.35356	0.138496	0.986789
ENSG00000248668	OXCT1-AS1	OXCT1 antisense RNA 1 [Source:HGNC Symbol;Acc:HGNC:40423]	processed_transcript	-1.35228	0.0823208	0.986789
ENSG00000259661	AC068831.6		antisense_RNA	-1.35126	0.141786	0.986789
ENSG00000261327	AC134312.5		lincRNA	-1.35116	0.0428369	0.986789
ENSG00000269466	AC233724.13		processed_pseudogene	-1.34775	0.0251645	0.937576
ENSG00000260704	LINC00543	long intergenic non-protein coding RNA 543 [Source:HGNC Symbol;Acc:HGNC:43678]	lincRNA	-1.34259	0.179585	0.986789
ENSG00000248489	LINC02062	long intergenic non-protein coding RNA 2062 [Source:HGNC Symbol;Acc:HGNC:52907]	lincRNA	-1.33975	0.0787061	0.986789
ENSG00000271751	AP003392.5		lincRNA	-1.33504	0.150332	0.986789
ENSG00000198237	AC131392.1		unprocessed_pseudogene	-1.33501	0.15397	0.986789
ENSG00000204790	AL163540.1		unprocessed_pseudogene	-1.33439	0.0753096	0.986789
ENSG00000250900	AC008443.6		antisense_RNA	-1.33245	0.115546	0.986789
ENSG00000228201	AL022341.1		antisense_RNA	-1.32995	0.0976829	0.986789
ENSG00000257951	AC126177.6		unprocessed_pseudogene	-1.32803	0.225263	0.987138
ENSG00000269275	AC020922.3		antisense_RNA	-1.32707	0.0958557	0.986789
ENSG00000278467	AC138393.3		lincRNA	-1.32176	0.164296	0.986789
ENSG00000267422	AC016582.2		transcribed_processed_pseudogene	-1.3215	0.198321	0.987138
ENSG00000183760	ACP7	acid phosphatase 7, tartrate resistant (putative) [Source:HGNC Symbol;Acc:HGNC:33781]	protein_coding	-1.31749	0.192574	0.986789
ENSG00000276573	AL442067.1		sense_intronic	-1.31599	0.172336	0.986789
ENSG00000116981	NT5C1A	5'-nucleotidase, cytosolic IA [Source:HGNC Symbol;Acc:HGNC:17819]	protein_coding	-1.31224	0.155405	0.986789
ENSG00000228262	LINC01320	long intergenic non-protein coding RNA 1320 [Source:HGNC Symbol;Acc:HGNC:50526]	lincRNA	-1.30988	0.0215219	0.924405
ENSG00000177468	OLIG3	oligodendrocyte transcription factor 3 [Source:HGNC Symbol;Acc:HGNC:18003]	protein_coding	-1.30334	0.200586	0.987138
ENSG00000213344	PCNPP3	PEST containing nuclear protein pseudogene 3 [Source:HGNC Symbol;Acc:HGNC:41975]	processed_pseudogene	-1.30152	0.156706	0.986789
ENSG00000162078	ZG16B	zymogen granule protein 16B [Source:HGNC Symbol;Acc:HGNC:30456]	protein_coding	-1.30143	0.187304	0.986789
ENSG00000204805	FAM27E4	family with sequence similarity 27 member E4 [Source:HGNC Symbol;Acc:HGNC:44415]	processed_pseudogene	-1.3002	0.101888	0.986789
ENSG00000185002	RFX6	regulatory factor X6 [Source:HGNC Symbol;Acc:HGNC:21478]	protein_coding	-1.2999	0.102503	0.986789
ENSG00000237575	PYY2	peptide YY 2 (pseudogene) [Source:HGNC Symbol;Acc:HGNC:9749]	transcribed_unprocessed_pseudogene	-1.29894	0.142994	0.986789
ENSG00000257851	HNRNPA3P10	heterogeneous nuclear ribonucleoprotein A3 pseudogene 10 [Source:HGNC Symbol;Acc:HGNC:48756]	processed_pseudogene	-1.29435	0.0949925	0.986789
ENSG00000120555	SEPT7P9	septin 7 pseudogene 9 [Source:HGNC Symbol;Acc:HGNC:30810]	transcribed_unprocessed_pseudogene	-1.28982	0.220178	0.987138
ENSG00000225808	DNAJC19P5	DnaJ heat shock protein family (Hsp40) member C19 pseudogene 5 [Source:HGNC Symbol;Acc:HGNC:45068]	processed_pseudogene	-1.28948	0.123054	0.986789
ENSG00000241563	CORT	cortistatin [Source:HGNC Symbol;Acc:HGNC:2257]	protein_coding	-1.28381	0.0373919	0.958031
ENSG00000285329				-1.27818	0.0468112	0.986789
ENSG00000173110	HSPA6	heat shock protein family A (Hsp70) member 6 [Source:HGNC Symbol;Acc:HGNC:5239]	protein_coding	-1.27411	0.103484	0.986789
ENSG00000282965	AP001005.4		lincRNA	-1.27169	0.0938366	0.986789
ENSG00000226849	AL109811.1		antisense_RNA	-1.27129	0.185113	0.986789
ENSG00000232386	AC015712.1		lincRNA	-1.26341	0.155122	0.986789
ENSG00000139515	PDX1	pancreatic and duodenal homeobox 1 [Source:HGNC Symbol;Acc:HGNC:6107]	protein_coding	-1.2629	0.00343987	0.570878
ENSG00000232149	FERP1	FER tyrosine kinase pseudogene 1 [Source:HGNC Symbol;Acc:HGNC:26443]	processed_pseudogene	-1.2523	0.178074	0.986789
ENSG00000227210	AC079145.1		antisense_RNA	-1.25162	0.0540829	0.986789
ENSG00000263063	AC024361.2		lincRNA	-1.25036	0.165627	0.986789
ENSG00000246548	LINC02288	long intergenic non-protein coding RNA 2288 [Source:HGNC Symbol;Acc:HGNC:27505]	lincRNA	-1.24768	0.2352	0.987138
ENSG00000286366				-1.24745	0.052725	0.986789
ENSG00000160716	CHRNB2	cholinergic receptor nicotinic beta 2 subunit [Source:HGNC Symbol;Acc:HGNC:1962]	protein_coding	-1.24494	0.230204	0.987138
ENSG00000273173	SNURF	SNRPN upstream reading frame [Source:HGNC Symbol;Acc:HGNC:11171]	protein_coding	-1.24435	0.122497	0.986789
ENSG00000231028	LINC00271	long intergenic non-protein coding RNA 271 [Source:HGNC Symbol;Acc:HGNC:32526]	lincRNA	-1.23674	0.0427169	0.986789
ENSG00000237766	GGTA2P	glycoprotein, alpha-galactosyltransferase 2, pseudogene [Source:HGNC Symbol;Acc:HGNC:4254]	processed_pseudogene	-1.23555	0.110805	0.986789
ENSG00000261366	MANEA-AS1	MANEA antisense RNA 1 (head to head) [Source:HGNC Symbol;Acc:HGNC:43732]	antisense_RNA	-1.23375	0.168894	0.986789
ENSG00000287765				-1.22987	0.0759616	0.986789
ENSG00000173467	AGR3	anterior gradient 3, protein disulphide isomerase family member [Source:HGNC Symbol;Acc:HGNC:24167]	protein_coding	-1.22347	0.0112339	0.811891
ENSG00000282572	AC215522.2		processed_transcript	-1.21918	0.167215	0.986789
ENSG00000256694	AC026369.2		antisense_RNA	-1.21854	0.314185	0.987138
ENSG00000225872	LINC01529	long intergenic non-protein coding RNA 1529 [Source:HGNC Symbol;Acc:HGNC:51268]	transcribed_unprocessed_pseudogene	-1.21149	0.260782	0.987138
ENSG00000274213	AC015912.3		lincRNA	-1.21085	0.139406	0.986789
ENSG00000263677	AC012588.1		lincRNA	-1.21019	0.00753304	0.715854
ENSG00000254416	AP000924.1		lincRNA	-1.20905	0.21718	0.987138
ENSG00000286360				-1.20697	0.176066	0.986789
ENSG00000197406	DIO3	iodothyronine deiodinase 3 [Source:HGNC Symbol;Acc:HGNC:2885]	protein_coding	-1.20381	0.126956	0.986789
ENSG00000254577	AC087276.2		sense_overlapping	-1.20263	0.135984	0.986789
ENSG00000266469	AC005288.1		antisense_RNA	-1.20088	0.0273647	0.947714
ENSG00000228496	AC106875.1		sense_intronic	-1.20085	0.253917	0.987138
ENSG00000183484	GPR132	G protein-coupled receptor 132 [Source:HGNC Symbol;Acc:HGNC:17482]	protein_coding	-1.19918	0.232693	0.987138
ENSG00000161664	ASB16	ankyrin repeat and SOCS box containing 16 [Source:HGNC Symbol;Acc:HGNC:19768]	protein_coding	-1.19569	0.222468	0.987138
ENSG00000106328	FSCN3	fascin actin-bundling protein 3 [Source:HGNC Symbol;Acc:HGNC:3961]	protein_coding	-1.19512	0.198367	0.987138
ENSG00000161270	NPHS1	NPHS1, nephrin [Source:HGNC Symbol;Acc:HGNC:7908]	protein_coding	-1.19375	0.298233	0.987138
ENSG00000280184	AL023806.3		TEC	-1.19365	0.174241	0.986789
ENSG00000136286	MYO1G	myosin IG [Source:HGNC Symbol;Acc:HGNC:13880]	protein_coding	-1.19346	0.196118	0.987138
ENSG00000279066	AC132938.5		sense_intronic	-1.19229	0.168728	0.986789
ENSG00000284308	C2orf81	chromosome 2 open reading frame 81 [Source:HGNC Symbol;Acc:HGNC:34350]	protein_coding	-1.19025	0.0154052	0.857996
ENSG00000233554	B4GALT1-AS1	B4GALT1 antisense RNA 1 [Source:HGNC Symbol;Acc:HGNC:49910]	antisense_RNA	-1.19005	0.0781374	0.986789
ENSG00000160401	CFAP157	cilia and flagella associated protein 157 [Source:HGNC Symbol;Acc:HGNC:27843]	protein_coding	-1.18897	0.0574117	0.986789
ENSG00000133661	SFTPD	surfactant protein D [Source:HGNC Symbol;Acc:HGNC:10803]	protein_coding	-1.18695	0.0254249	0.937576
ENSG00000259321	AL136295.2		lincRNA	-1.1869	0.122656	0.986789
ENSG00000259755	AC090907.2		antisense_RNA	-1.18378	0.198709	0.987138
ENSG00000253771	TPTE2P1	transmembrane phosphoinositide 3-phosphatase and tensin homolog 2 pseudogene 1 [Source:HGNC Symbol;Acc:HGNC:35196]	transcribed_unprocessed_pseudogene	-1.18176	0.0405767	0.982032
ENSG00000114349	GNAT1	G protein subunit alpha transducin 1 [Source:HGNC Symbol;Acc:HGNC:4393]	protein_coding	-1.18035	0.132676	0.986789
ENSG00000184347	SLIT3	slit guidance ligand 3 [Source:HGNC Symbol;Acc:HGNC:11087]	protein_coding	-1.17078	0.116921	0.986789
ENSG00000164879	CA3	carbonic anhydrase 3 [Source:HGNC Symbol;Acc:HGNC:1374]	protein_coding	-1.17071	0.324369	0.987138
ENSG00000159648	TEPP	testis, prostate and placenta expressed [Source:HGNC Symbol;Acc:HGNC:33745]	protein_coding	-1.16993	0.0978951	0.986789
ENSG00000229127	AC007038.1		antisense_RNA	-1.16514	0.201795	0.987138
ENSG00000248206	AC074194.1		sense_intronic	-1.16442	0.134725	0.986789
ENSG00000180592	SKIDA1	SKI/DACH domain containing 1 [Source:HGNC Symbol;Acc:HGNC:32697]	protein_coding	-1.1626	0.0718675	0.986789
ENSG00000272777	AC019131.2		lincRNA	-1.16191	0.0574097	0.986789
ENSG00000123496	IL13RA2	interleukin 13 receptor subunit alpha 2 [Source:HGNC Symbol;Acc:HGNC:5975]	protein_coding	-1.16077	0.0541313	0.986789
ENSG00000259209	AC004943.1		antisense_RNA	-1.15811	0.0404945	0.982032
ENSG00000278041	AL133325.3		lincRNA	-1.1547	0.283924	0.987138
ENSG00000160471	COX6B2	cytochrome c oxidase subunit 6B2 [Source:HGNC Symbol;Acc:HGNC:24380]	protein_coding	-1.14985	0.0255172	0.937576
ENSG00000153157	SYCP2L	synaptonemal complex protein 2 like [Source:HGNC Symbol;Acc:HGNC:21537]	protein_coding	-1.14926	0.0178155	0.9063
ENSG00000239419	RN7SL535P	RNA, 7SL, cytoplasmic 535, pseudogene [Source:HGNC Symbol;Acc:HGNC:46551]	misc_RNA	-1.1489	0.214613	0.987138
ENSG00000130307	USHBP1	USH1 protein network component harmonin binding protein 1 [Source:HGNC Symbol;Acc:HGNC:24058]	protein_coding	-1.14258	0.0921105	0.986789
ENSG00000240996	AL157400.4		lincRNA	-1.14239	0.117343	0.986789
ENSG00000273192	AL671710.1		lincRNA	-1.14094	0.0844326	0.986789
ENSG00000253161	LINC01605	long intergenic non-protein coding RNA 1605 [Source:HGNC Symbol;Acc:HGNC:51654]	lincRNA	-1.14064	0.0930345	0.986789
ENSG00000279479	AP005205.3		TEC	-1.13967	0.27986	0.987138
ENSG00000273306	AC018690.1		antisense_RNA	-1.13962	0.0634678	0.986789
ENSG00000185883	ATP6V0C	ATPase H+ transporting V0 subunit c [Source:HGNC Symbol;Acc:HGNC:855]	protein_coding	-1.13961	0.0839243	0.986789
ENSG00000230432	AC114803.1		antisense_RNA	-1.13848	0.0255503	0.937576
ENSG00000197061	HIST1H4C	histone cluster 1 H4 family member c [Source:HGNC Symbol;Acc:HGNC:4787]	protein_coding	-1.13798	0.209758	0.987138
ENSG00000286795				-1.1361	0.311361	0.987138
ENSG00000255108	AP006621.1		antisense_RNA	-1.13312	0.0643424	0.986789
ENSG00000268129	AC026304.1		lincRNA	-1.13291	0.0126262	0.817864
ENSG00000249574	AC226118.1		lincRNA	-1.13196	0.113656	0.986789
ENSG00000250548	AL355916.1		lincRNA	-1.13054	0.271514	0.987138
ENSG00000231920	NEBL-AS1	NEBL antisense RNA 1 [Source:HGNC Symbol;Acc:HGNC:44899]	antisense_RNA	-1.12904	0.0820983	0.986789
ENSG00000143028	SYPL2	synaptophysin like 2 [Source:HGNC Symbol;Acc:HGNC:27638]	protein_coding	-1.129	0.0419077	0.986789
ENSG00000155849	ELMO1	engulfment and cell motility 1 [Source:HGNC Symbol;Acc:HGNC:16286]	protein_coding	-1.1288	0.128392	0.986789
ENSG00000271737	AC008608.2		lincRNA	-1.12735	0.0425008	0.986789
ENSG00000287331				-1.12629	0.278585	0.987138
ENSG00000234329	AL604028.2		processed_pseudogene	-1.12596	0.0774412	0.986789
ENSG00000266357	LINC02074	long intergenic non-protein coding RNA 2074 [Source:HGNC Symbol;Acc:HGNC:52920]	lincRNA	-1.124	0.182874	0.986789
ENSG00000151789	ZNF385D	zinc finger protein 385D [Source:HGNC Symbol;Acc:HGNC:26191]	protein_coding	-1.12261	0.0582361	0.986789
ENSG00000119866	BCL11A	B-cell CLL/lymphoma 11A [Source:HGNC Symbol;Acc:HGNC:13221]	protein_coding	-1.12184	0.136135	0.986789
ENSG00000255176	AP000941.1		antisense_RNA	-1.11964	0.182859	0.986789
ENSG00000242539	AC007620.2		antisense_RNA	-1.1184	0.122502	0.986789
ENSG00000267127	AC090360.1		protein_coding	-1.11799	0.162886	0.986789
ENSG00000203972	GLYATL3	glycine-N-acyltransferase like 3 [Source:HGNC Symbol;Acc:HGNC:21349]	protein_coding	-1.11741	0.000702416	0.301875
ENSG00000234402	ELK2BP	ELK2B, member of ETS oncogene family, pseudogene [Source:HGNC Symbol;Acc:HGNC:3324]	unprocessed_pseudogene	-1.11353	0.207475	0.987138
ENSG00000214975	PPIAP29	peptidylprolyl isomerase A pseudogene 29 [Source:HGNC Symbol;Acc:HGNC:43021]	processed_pseudogene	-1.1132	0.104563	0.986789
ENSG00000208036	MIR106B	microRNA 106b [Source:HGNC Symbol;Acc:HGNC:31495]	miRNA	-1.11096	0.217352	0.987138
ENSG00000280255	AC004947.2		TEC	-1.10831	0.113016	0.986789
ENSG00000256443	AP003559.1		lincRNA	-1.10601	0.159764	0.986789
ENSG00000287362				-1.10582	0.0824058	0.986789
ENSG00000270083	AL021878.2		sense_intronic	-1.10519	0.0717125	0.986789
ENSG00000173567	ADGRF3	adhesion G protein-coupled receptor F3 [Source:HGNC Symbol;Acc:HGNC:18989]	protein_coding	-1.10326	0.148407	0.986789
ENSG00000103832	GOLGA8UP	golgin A8 family member U, pseudogene [Source:HGNC Symbol;Acc:HGNC:44411]	unprocessed_pseudogene	-1.1026	0.195186	0.987138
ENSG00000135218	CD36	CD36 molecule [Source:HGNC Symbol;Acc:HGNC:1663]	protein_coding	-1.10211	0.0163389	0.865249
ENSG00000285907				-1.10199	0.0498484	0.986789
ENSG00000279191	AC068491.4		TEC	-1.10026	0.292577	0.987138
ENSG00000280374	AC019080.5		sense_intronic	-1.09823	0.115848	0.986789
ENSG00000188163	FAM166A	family with sequence similarity 166 member A [Source:HGNC Symbol;Acc:HGNC:33818]	protein_coding	-1.09797	0.0363276	0.958031
ENSG00000245888	FLJ21408	uncharacterized LOC400512 [Source:NCBI gene;Acc:400512]	antisense_RNA	-1.09775	0.278365	0.987138
ENSG00000254027	AC009902.2		antisense_RNA	-1.09698	0.0761359	0.986789
ENSG00000279232	AC008522.1		antisense_RNA	-1.09673	0.149399	0.986789
ENSG00000186973	FAM183A	family with sequence similarity 183 member A [Source:HGNC Symbol;Acc:HGNC:34347]	protein_coding	-1.09245	0.307089	0.987138
ENSG00000189401	OTUD6A	OTU deubiquitinase 6A [Source:HGNC Symbol;Acc:HGNC:32312]	protein_coding	-1.09242	0.08532	0.986789
ENSG00000189292	ALKAL2	ALK and LTK ligand 2 [Source:HGNC Symbol;Acc:HGNC:27683]	protein_coding	-1.09234	0.0202448	0.91465
ENSG00000256209	AC073578.1		lincRNA	-1.09147	0.159178	0.986789
ENSG00000275441	AC020765.2		antisense_RNA	-1.09096	0.244554	0.987138
ENSG00000268364	SMC5-AS1	SMC5 antisense RNA 1 (head to head) [Source:HGNC Symbol;Acc:HGNC:48718]	antisense_RNA	-1.08801	0.101141	0.986789
ENSG00000273419	AC004877.1		antisense_RNA	-1.08634	0.2073	0.987138
ENSG00000140274	DUOXA2	dual oxidase maturation factor 2 [Source:HGNC Symbol;Acc:HGNC:32698]	protein_coding	-1.08561	0.0762652	0.986789
ENSG00000243414	TICAM2	toll like receptor adaptor molecule 2 [Source:HGNC Symbol;Acc:HGNC:21354]	protein_coding	-1.08486	0.099556	0.986789
ENSG00000287263				-1.08232	0.147838	0.986789
ENSG00000121410	A1BG	alpha-1-B glycoprotein [Source:HGNC Symbol;Acc:HGNC:5]	protein_coding	-1.08086	0.196475	0.987138
ENSG00000286733				-1.07791	0.0935747	0.986789
ENSG00000188505	NCCRP1	non-specific cytotoxic cell receptor protein 1 homolog (zebrafish) [Source:HGNC Symbol;Acc:HGNC:33739]	protein_coding	-1.07709	0.0976389	0.986789
ENSG00000137968	SLC44A5	solute carrier family 44 member 5 [Source:HGNC Symbol;Acc:HGNC:28524]	protein_coding	-1.07486	0.170651	0.986789
ENSG00000248099	INSL3	insulin like 3 [Source:HGNC Symbol;Acc:HGNC:6086]	protein_coding	-1.07288	0.206364	0.987138
ENSG00000261468	AC096921.2		sense_overlapping	-1.07235	0.189505	0.986789
ENSG00000277738	AC126175.1		lincRNA	-1.07189	0.221007	0.987138
ENSG00000286750				-1.0686	0.295309	0.987138
ENSG00000288046				-1.0683	0.0640956	0.986789
ENSG00000286424				-1.06534	0.113586	0.986789
ENSG00000270878	AL136038.4		processed_pseudogene	-1.06345	0.159572	0.986789
ENSG00000230870	FBXW11P1	F-box and WD repeat domain containing 11 pseudogene 1 [Source:HGNC Symbol;Acc:HGNC:1145]	processed_pseudogene	-1.06337	0.203467	0.987138
ENSG00000258938	AL162311.3		antisense_RNA	-1.06186	0.243382	0.987138
ENSG00000232334	AL683842.1		processed_pseudogene	-1.06105	0.218416	0.987138
ENSG00000267731	AC005332.5		lincRNA	-1.05302	0.0726346	0.986789
ENSG00000215032	GNL3LP1	G protein nucleolar 3 like pseudogene 1 [Source:HGNC Symbol;Acc:HGNC:25733]	processed_pseudogene	-1.05266	0.191451	0.986789
ENSG00000196660	SLC30A10	solute carrier family 30 member 10 [Source:HGNC Symbol;Acc:HGNC:25355]	protein_coding	-1.05261	0.166849	0.986789
ENSG00000272255	AC113361.1		lincRNA	-1.05129	0.313855	0.987138
ENSG00000258498	DIO3OS	DIO3 opposite strand/antisense RNA (head to head) [Source:HGNC Symbol;Acc:HGNC:20348]	lincRNA	-1.04786	0.356778	0.98969
ENSG00000107611	CUBN	cubilin [Source:HGNC Symbol;Acc:HGNC:2548]	protein_coding	-1.0473	0.278673	0.987138
ENSG00000187556	NANOS3	nanos C2HC-type zinc finger 3 [Source:HGNC Symbol;Acc:HGNC:22048]	protein_coding	-1.04494	0.022635	0.930661
ENSG00000268182	SMIM17	small integral membrane protein 17 [Source:HGNC Symbol;Acc:HGNC:27114]	protein_coding	-1.04423	0.206213	0.987138
ENSG00000224905	AP001347.1		antisense_RNA	-1.04118	0.0661605	0.986789
ENSG00000131096	PYY	peptide YY [Source:HGNC Symbol;Acc:HGNC:9748]	protein_coding	-1.03839	0.246329	0.987138
ENSG00000258554	AC025162.1		antisense_RNA	-1.03802	0.136452	0.986789
ENSG00000214199	EEF1A1P12	eukaryotic translation elongation factor 1 alpha 1 pseudogene 12 [Source:HGNC Symbol;Acc:HGNC:3195]	processed_pseudogene	-1.03669	0.149891	0.986789
ENSG00000253361	AC069120.1		lincRNA	-1.02975	0.0367365	0.958031
ENSG00000272172	AC138696.2		antisense_RNA	-1.02878	0.082246	0.986789
ENSG00000169933	FRMPD4	FERM and PDZ domain containing 4 [Source:HGNC Symbol;Acc:HGNC:29007]	protein_coding	-1.0269	0.155291	0.986789
ENSG00000154143	PANX3	pannexin 3 [Source:HGNC Symbol;Acc:HGNC:20573]	protein_coding	-1.02656	0.0630873	0.986789
ENSG00000034239	EFCAB1	EF-hand calcium binding domain 1 [Source:HGNC Symbol;Acc:HGNC:25678]	protein_coding	-1.02414	0.181274	0.986789
ENSG00000279048	AC080080.1		TEC	-1.02295	0.0869697	0.986789
ENSG00000184672	RALYL	RALY RNA binding protein like [Source:HGNC Symbol;Acc:HGNC:27036]	protein_coding	-1.02139	0.017526	0.899258
ENSG00000126500	FLRT1	fibronectin leucine rich transmembrane protein 1 [Source:HGNC Symbol;Acc:HGNC:3760]	protein_coding	-1.02103	0.244949	0.987138
ENSG00000167011	NAT16	N-acetyltransferase 16 (putative) [Source:HGNC Symbol;Acc:HGNC:22030]	protein_coding	-1.02003	0.112239	0.986789
ENSG00000152154	TMEM178A	transmembrane protein 178A [Source:HGNC Symbol;Acc:HGNC:28517]	protein_coding	-1.01953	0.00176476	0.447295
ENSG00000273204	AC104506.1		antisense_RNA	-1.01787	0.141439	0.986789
ENSG00000183734	ASCL2	achaete-scute family bHLH transcription factor 2 [Source:HGNC Symbol;Acc:HGNC:739]	protein_coding	-1.01774	0.0294146	0.957054
ENSG00000164616	FBXL21	F-box and leucine rich repeat protein 21 (gene/pseudogene) [Source:HGNC Symbol;Acc:HGNC:13600]	transcribed_unitary_pseudogene	-1.01702	0.147271	0.986789
ENSG00000285210				-1.01224	0.264172	0.987138
ENSG00000236204	LINC01376	long intergenic non-protein coding RNA 1376 [Source:HGNC Symbol;Acc:HGNC:50637]	lincRNA	-1.01171	0.232376	0.987138
ENSG00000253968	AC016573.1		lincRNA	-1.01106	0.133414	0.986789
ENSG00000269987	AC004542.2		lincRNA	-1.01087	0.309379	0.987138
ENSG00000166006	KCNC2	potassium voltage-gated channel subfamily C member 2 [Source:HGNC Symbol;Acc:HGNC:6234]	protein_coding	-1.00948	0.0848816	0.986789
ENSG00000158815	FGF17	fibroblast growth factor 17 [Source:HGNC Symbol;Acc:HGNC:3673]	protein_coding	-1.00702	0.0315096	0.957054
ENSG00000223831	AC005006.1		sense_intronic	-1.00316	0.0585136	0.986789
ENSG00000260288	AC019294.2		processed_transcript	-1.00265	0.186756	0.986789
ENSG00000275936	AC004263.2		antisense_RNA	-1.00195	0.200923	0.987138
ENSG00000228477	AL663070.1		processed_pseudogene	-1.00159	0.269191	0.987138
ENSG00000228434	AC004951.1		lincRNA	-1.00049	0.0575639	0.986789
ENSG00000233723	LINC01122	long intergenic non-protein coding RNA 1122 [Source:HGNC Symbol;Acc:HGNC:49267]	lincRNA	-1.00032	0.209389	0.987138
ENSG00000267390	AC036176.1		antisense_RNA	-0.99971	0.248527	0.987138
ENSG00000240032	LNCSRLR	lncRNA sorafenib resistance in renal cell carcinoma associated [Source:HGNC Symbol;Acc:HGNC:52753]	antisense_RNA	-0.999317	0.135208	0.986789
ENSG00000260774	AC021087.3		processed_transcript	-0.995373	0.105099	0.986789
ENSG00000224729	PCOLCE-AS1	PCOLCE antisense RNA 1 [Source:HGNC Symbol;Acc:HGNC:40430]	antisense_RNA	-0.994729	0.120377	0.986789
ENSG00000264148	AC138207.3		processed_pseudogene	-0.994483	0.303721	0.987138
ENSG00000226835	AC097059.1		lincRNA	-0.994394	0.312926	0.987138
ENSG00000229656	AL365203.1		lincRNA	-0.993963	0.221989	0.987138
ENSG00000273100	AL596442.2		lincRNA	-0.992544	0.0987014	0.986789
ENSG00000229950	TFAP2A-AS1	TFAP2A antisense RNA 1 [Source:HGNC Symbol;Acc:HGNC:40579]	antisense_RNA	-0.989832	0.279816	0.987138
ENSG00000105427	CNFN	cornifelin [Source:HGNC Symbol;Acc:HGNC:30183]	protein_coding	-0.989689	0.0391728	0.977151
ENSG00000204584	AC027801.1		antisense_RNA	-0.989048	0.11139	0.986789
ENSG00000225905	AL391244.2		antisense_RNA	-0.98767	0.244852	0.987138
ENSG00000286885				-0.985357	0.0697426	0.986789
ENSG00000168754	FAM178B	family with sequence similarity 178 member B [Source:HGNC Symbol;Acc:HGNC:28036]	protein_coding	-0.981943	0.398571	0.99557
ENSG00000273186	AL359091.4		sense_intronic	-0.980896	0.0691833	0.986789
ENSG00000167874	TMEM88	transmembrane protein 88 [Source:HGNC Symbol;Acc:HGNC:32371]	protein_coding	-0.979797	0.217146	0.987138
ENSG00000174125	TLR1	toll like receptor 1 [Source:HGNC Symbol;Acc:HGNC:11847]	protein_coding	-0.979042	0.320563	0.987138
ENSG00000155897	ADCY8	adenylate cyclase 8 [Source:HGNC Symbol;Acc:HGNC:239]	protein_coding	-0.978197	0.575876	0.995682
ENSG00000233017	AL121832.1		antisense_RNA	-0.974133	0.133577	0.986789
ENSG00000284668	AL805961.1		lincRNA	-0.973892	0.175416	0.986789
ENSG00000279879	AC091152.4		TEC	-0.971337	0.246037	0.987138
ENSG00000287024				-0.971082	0.0520929	0.986789
ENSG00000279114	Z99129.3		TEC	-0.97073	0.27793	0.987138
ENSG00000259807	AC009093.1		lincRNA	-0.970722	0.249835	0.987138
ENSG00000232671	AL391069.2		antisense_RNA	-0.969573	0.127933	0.986789
ENSG00000170627	GTSF1	gametocyte specific factor 1 [Source:HGNC Symbol;Acc:HGNC:26565]	protein_coding	-0.968689	0.231525	0.987138
ENSG00000198520	C1orf228	chromosome 1 open reading frame 228 [Source:HGNC Symbol;Acc:HGNC:34345]	protein_coding	-0.966026	0.0247195	0.937576
ENSG00000145244	CORIN	corin, serine peptidase [Source:HGNC Symbol;Acc:HGNC:19012]	protein_coding	-0.96374	0.00793624	0.718943
ENSG00000272948	AP001412.1		antisense_RNA	-0.962875	0.29537	0.987138
ENSG00000228412	AL022068.1		antisense_RNA	-0.961517	0.362545	0.98969
ENSG00000253973	AC079296.1		antisense_RNA	-0.959488	0.278051	0.987138
ENSG00000248019	FAM13A-AS1	FAM13A antisense RNA 1 [Source:HGNC Symbol;Acc:HGNC:19370]	antisense_RNA	-0.957616	0.0185175	0.91465
ENSG00000124159	MATN4	matrilin 4 [Source:HGNC Symbol;Acc:HGNC:6910]	protein_coding	-0.954432	0.133852	0.986789
ENSG00000102854	MSLN	mesothelin [Source:HGNC Symbol;Acc:HGNC:7371]	protein_coding	-0.954113	0.040929	0.982032
ENSG00000275450	PTGER4P2-CDK2AP2P2	PTGER4P2-CDK2AP2P2 readthrough, transcribed pseudogene [Source:NCBI gene;Acc:442421]	lincRNA	-0.951194	0.325548	0.987138
ENSG00000287944				-0.949511	0.332039	0.987138
ENSG00000268896	AC009955.3		antisense_RNA	-0.949185	0.383689	0.992497
ENSG00000248840	AL645949.1		transcribed_processed_pseudogene	-0.948651	0.291617	0.987138
ENSG00000272420	AL513477.2		sense_intronic	-0.947838	0.17488	0.986789
ENSG00000154545	MAGED4	MAGE family member D4 [Source:HGNC Symbol;Acc:HGNC:23793]	protein_coding	-0.947299	0.220689	0.987138
ENSG00000229325	ACAP2-IT1	ACAP2 intronic transcript 1 [Source:HGNC Symbol;Acc:HGNC:41426]	sense_intronic	-0.944591	0.187805	0.986789
ENSG00000227857	AL358075.2		antisense_RNA	-0.94439	0.258287	0.987138
ENSG00000263585	AC145207.4		antisense_RNA	-0.944285	0.284283	0.987138
ENSG00000278177	AL354811.1		antisense_RNA	-0.939262	0.332338	0.987138
ENSG00000280132	AC026471.6		TEC	-0.939008	0.167046	0.986789
ENSG00000267288	AC138150.2		antisense_RNA	-0.938844	0.0271324	0.945991
ENSG00000233392	AC104809.2		processed_transcript	-0.938277	0.284235	0.987138
ENSG00000189350	TOGARAM2	TOG array regulator of axonemal microtubules 2 [Source:HGNC Symbol;Acc:HGNC:33715]	protein_coding	-0.936911	0.299718	0.987138
ENSG00000181781	ODF3L2	outer dense fiber of sperm tails 3 like 2 [Source:HGNC Symbol;Acc:HGNC:26841]	protein_coding	-0.936091	0.270384	0.987138
ENSG00000257803	AC010200.1		processed_pseudogene	-0.934766	0.235133	0.987138
ENSG00000148935	GAS2	growth arrest specific 2 [Source:HGNC Symbol;Acc:HGNC:4167]	protein_coding	-0.934241	0.032953	0.958031
ENSG00000277386	AL138999.1		sense_intronic	-0.934114	0.13106	0.986789
ENSG00000271551	AL355297.4		antisense_RNA	-0.932014	0.0870399	0.986789
ENSG00000110675	ELMOD1	ELMO domain containing 1 [Source:HGNC Symbol;Acc:HGNC:25334]	protein_coding	-0.93046	0.159273	0.986789
ENSG00000136960	ENPP2	ectonucleotide pyrophosphatase/phosphodiesterase 2 [Source:HGNC Symbol;Acc:HGNC:3357]	protein_coding	-0.928724	0.185861	0.986789
ENSG00000213189	BTF3L4P2	basic transcription factor 3 like 4 pseudogene 2 [Source:HGNC Symbol;Acc:HGNC:39646]	processed_pseudogene	-0.92787	0.29918	0.987138
ENSG00000235084	CHCHD2P6	coiled-coil-helix-coiled-coil-helix domain containing 2 pseudogene 6 [Source:HGNC Symbol;Acc:HGNC:39590]	processed_pseudogene	-0.925149	0.191228	0.986789
ENSG00000272343	AC107952.2		lincRNA	-0.924409	0.246646	0.987138
ENSG00000271581	AL671883.3		unprocessed_pseudogene	-0.92419	0.352788	0.98969
ENSG00000279417	AC019322.4		TEC	-0.923715	0.0656719	0.986789
ENSG00000242600	MBL1P	mannose binding lectin 1, pseudogene [Source:HGNC Symbol;Acc:HGNC:6921]	transcribed_unitary_pseudogene	-0.923657	0.213318	0.987138
ENSG00000169427	KCNK9	potassium two pore domain channel subfamily K member 9 [Source:HGNC Symbol;Acc:HGNC:6283]	protein_coding	-0.922826	0.295027	0.987138
ENSG00000258512	LINC00239	long intergenic non-protein coding RNA 239 [Source:HGNC Symbol;Acc:HGNC:20119]	lincRNA	-0.921735	0.20539	0.987138
ENSG00000272696	AL359091.3		antisense_RNA	-0.920936	0.222555	0.987138
ENSG00000251026	LINC02163	long intergenic non-protein coding RNA 2163 [Source:HGNC Symbol;Acc:HGNC:53024]	lincRNA	-0.920709	0.271845	0.987138
ENSG00000247121	AC009126.1		antisense_RNA	-0.919612	0.0513608	0.986789
ENSG00000254907	AC087276.3		antisense_RNA	-0.919381	0.130131	0.986789
ENSG00000286138				-0.91725	0.377695	0.990182
ENSG00000197181	PIWIL2	piwi like RNA-mediated gene silencing 2 [Source:HGNC Symbol;Acc:HGNC:17644]	protein_coding	-0.91673	0.313597	0.987138
ENSG00000179284	DAND5	DAN domain BMP antagonist family member 5 [Source:HGNC Symbol;Acc:HGNC:26780]	protein_coding	-0.916054	0.104708	0.986789
ENSG00000081818	PCDHB4	protocadherin beta 4 [Source:HGNC Symbol;Acc:HGNC:8689]	protein_coding	-0.915861	0.00783626	0.718943
ENSG00000227630	LINC01132	long intergenic non-protein coding RNA 1132 [Source:HGNC Symbol;Acc:HGNC:49444]	lincRNA	-0.915722	0.00379836	0.570878
ENSG00000182257	PRR34	proline rich 34 [Source:HGNC Symbol;Acc:HGNC:25606]	protein_coding	-0.915243	0.090418	0.986789
ENSG00000267226	AC104971.2		bidirectional_promoter_lncRNA	-0.914281	0.126455	0.986789
ENSG00000223764	AL645608.1		lincRNA	-0.913446	0.0312831	0.957054
ENSG00000169894	MUC3A	mucin 3A, cell surface associated [Source:HGNC Symbol;Acc:HGNC:7513]	protein_coding	-0.91322	0.0719729	0.986789
ENSG00000249014	HMGN2P4	high mobility group nucleosomal binding domain 2 pseudogene 4 [Source:HGNC Symbol;Acc:HGNC:33567]	processed_pseudogene	-0.913117	0.191348	0.986789
ENSG00000232545	AC253536.3		sense_intronic	-0.912032	0.135939	0.986789
ENSG00000234076	TPRG1-AS1	TPRG1 antisense RNA 1 [Source:HGNC Symbol;Acc:HGNC:42391]	lincRNA	-0.911807	0.214536	0.987138
ENSG00000272953	AC092171.4		lincRNA	-0.909046	0.0992516	0.986789
ENSG00000277687	AL139407.1		sense_intronic	-0.908977	0.281054	0.987138
ENSG00000101144	BMP7	bone morphogenetic protein 7 [Source:HGNC Symbol;Acc:HGNC:1074]	protein_coding	-0.908826	0.212304	0.987138
ENSG00000283312	AC017104.4		processed_pseudogene	-0.908389	0.20376	0.987138
ENSG00000103175	WFDC1	WAP four-disulfide core domain 1 [Source:HGNC Symbol;Acc:HGNC:15466]	protein_coding	-0.906873	0.326758	0.987138
ENSG00000283355	AC074194.2		TEC	-0.905904	0.11899	0.986789
ENSG00000170324	FRMPD2	FERM and PDZ domain containing 2 [Source:HGNC Symbol;Acc:HGNC:28572]	protein_coding	-0.904943	0.0047714	0.629111
ENSG00000214146	LINC02026	long intergenic non-protein coding RNA 2026 [Source:HGNC Symbol;Acc:HGNC:52861]	lincRNA	-0.901806	0.199815	0.987138
ENSG00000282386	AL358472.4		antisense_RNA	-0.901623	0.092424	0.986789
ENSG00000002822	MAD1L1	MAD1 mitotic arrest deficient like 1 [Source:HGNC Symbol;Acc:HGNC:6762]	protein_coding	-0.901535	0.242141	0.987138
ENSG00000253598	SLC10A5	solute carrier family 10 member 5 [Source:HGNC Symbol;Acc:HGNC:22981]	protein_coding	-0.899359	0.176142	0.986789
ENSG00000270165	AC010530.1		sense_intronic	-0.897568	0.255645	0.987138
ENSG00000272808	AC015712.6		processed_transcript	-0.896515	0.0351575	0.958031
ENSG00000162543	UBXN10	UBX domain protein 10 [Source:HGNC Symbol;Acc:HGNC:26354]	protein_coding	-0.896393	0.245392	0.987138
ENSG00000258311	AC009779.3		protein_coding	-0.896269	0.0484613	0.986789
ENSG00000285877				-0.895528	0.159768	0.986789
ENSG00000272031	ANKRD34A	ankyrin repeat domain 34A [Source:HGNC Symbol;Acc:HGNC:27639]	protein_coding	-0.89489	0.0298431	0.957054
ENSG00000241104	CEACAMP10	carcinoembryonic antigen related cell adhesion molecule pseudogene 10 [Source:HGNC Symbol;Acc:HGNC:1822]	transcribed_processed_pseudogene	-0.894572	0.162366	0.986789
ENSG00000228748	AL450306.1		antisense_RNA	-0.894251	0.143237	0.986789
ENSG00000202058	RN7SKP80	RNA, 7SK small nuclear pseudogene 80 [Source:HGNC Symbol;Acc:HGNC:45804]	misc_RNA	-0.892706	0.188978	0.986789
ENSG00000254612	AP001000.1		processed_pseudogene	-0.891817	0.209941	0.987138
ENSG00000265933	LINC00668	long intergenic non-protein coding RNA 668 [Source:HGNC Symbol;Acc:HGNC:44328]	lincRNA	-0.891493	0.170618	0.986789
ENSG00000256008	AC125616.1		antisense_RNA	-0.890183	0.203798	0.987138
ENSG00000223776	LGALS8-AS1	LGALS8 antisense RNA 1 [Source:HGNC Symbol;Acc:HGNC:40340]	antisense_RNA	-0.890172	0.312849	0.987138
ENSG00000180113	TDRD6	tudor domain containing 6 [Source:HGNC Symbol;Acc:HGNC:21339]	protein_coding	-0.88799	0.239811	0.987138
ENSG00000284638	AC005551.1		protein_coding	-0.887668	0.12571	0.986789
ENSG00000253522	MIR3142HG	MIR3142 host gene [Source:HGNC Symbol;Acc:HGNC:51944]	lincRNA	-0.886939	0.0545499	0.986789
ENSG00000171747	LGALS4	galectin 4 [Source:HGNC Symbol;Acc:HGNC:6565]	protein_coding	-0.886342	0.195814	0.987138
ENSG00000156466	GDF6	growth differentiation factor 6 [Source:HGNC Symbol;Acc:HGNC:4221]	protein_coding	-0.886182	0.211423	0.987138
ENSG00000242798	AC073842.2		antisense_RNA	-0.884683	0.117034	0.986789
ENSG00000197768	STPG3	sperm-tail PG-rich repeat containing 3 [Source:HGNC Symbol;Acc:HGNC:37285]	protein_coding	-0.883762	0.450102	0.995682
ENSG00000237877	LINC01473	long intergenic non-protein coding RNA 1473 [Source:HGNC Symbol;Acc:HGNC:51109]	lincRNA	-0.88181	0.135785	0.986789
ENSG00000234936	AC010883.1		antisense_RNA	-0.880499	0.371194	0.98969
ENSG00000235387	SPAAR	small regulatory polypeptide of amino acid response [Source:HGNC Symbol;Acc:HGNC:27244]	protein_coding	-0.879479	0.174341	0.986789
ENSG00000215644	GCGR	glucagon receptor [Source:HGNC Symbol;Acc:HGNC:4192]	protein_coding	-0.878913	0.287467	0.987138
ENSG00000231453	LINC01305	long intergenic non-protein coding RNA 1305 [Source:HGNC Symbol;Acc:HGNC:27690]	lincRNA	-0.87847	0.0923565	0.986789
ENSG00000241186	TDGF1	teratocarcinoma-derived growth factor 1 [Source:HGNC Symbol;Acc:HGNC:11701]	protein_coding	-0.876154	0.250014	0.987138
ENSG00000270108	AL049840.5		sense_intronic	-0.875806	0.161738	0.986789
ENSG00000273265	AC092636.1		lincRNA	-0.875699	0.243564	0.987138
ENSG00000079393	DUSP13	dual specificity phosphatase 13 [Source:HGNC Symbol;Acc:HGNC:19681]	protein_coding	-0.875325	0.228617	0.987138
ENSG00000212743	AL137145.1		lincRNA	-0.874301	0.336049	0.987138
ENSG00000180581	SRP9P1	signal recognition particle 9 pseudogene 1 [Source:HGNC Symbol;Acc:HGNC:23402]	processed_pseudogene	-0.872238	0.137581	0.986789
ENSG00000275812	AL121829.2		antisense_RNA	-0.871683	0.304544	0.987138
ENSG00000169900	PYDC1	pyrin domain containing 1 [Source:HGNC Symbol;Acc:HGNC:30261]	protein_coding	-0.87141	0.423378	0.99557
ENSG00000250731	TPM3P6	tropomyosin 3 pseudogene 6 [Source:HGNC Symbol;Acc:HGNC:39169]	processed_pseudogene	-0.869382	0.11707	0.986789
ENSG00000198286	CARD11	caspase recruitment domain family member 11 [Source:HGNC Symbol;Acc:HGNC:16393]	protein_coding	-0.86895	0.275469	0.987138
ENSG00000126583	PRKCG	protein kinase C gamma [Source:HGNC Symbol;Acc:HGNC:9402]	protein_coding	-0.868651	0.294774	0.987138
ENSG00000273284	AP001033.2		sense_intronic	-0.867811	0.0821303	0.986789
ENSG00000250509	AC034213.1		lincRNA	-0.866493	0.276811	0.987138
ENSG00000268751	SCGB1B2P	secretoglobin family 1B member 2, pseudogene [Source:HGNC Symbol;Acc:HGNC:20741]	lincRNA	-0.865703	0.11837	0.986789
ENSG00000172425	TTC36	tetratricopeptide repeat domain 36 [Source:HGNC Symbol;Acc:HGNC:33708]	protein_coding	-0.865588	0.242486	0.987138
ENSG00000188388	GOLGA6L3	golgin A6 family-like 3 [Source:HGNC Symbol;Acc:HGNC:37441]	unprocessed_pseudogene	-0.863308	0.435486	0.995682
ENSG00000122679	RAMP3	receptor activity modifying protein 3 [Source:HGNC Symbol;Acc:HGNC:9845]	protein_coding	-0.8629	0.277467	0.987138
ENSG00000104848	KCNA7	potassium voltage-gated channel subfamily A member 7 [Source:HGNC Symbol;Acc:HGNC:6226]	protein_coding	-0.861749	0.195695	0.987138
ENSG00000273381	AL158071.4		lincRNA	-0.861683	0.31917	0.987138
ENSG00000163746	PLSCR2	phospholipid scramblase 2 [Source:HGNC Symbol;Acc:HGNC:16494]	protein_coding	-0.86152	0.220594	0.987138
ENSG00000106483	SFRP4	secreted frizzled related protein 4 [Source:HGNC Symbol;Acc:HGNC:10778]	protein_coding	-0.861317	0.219286	0.987138
ENSG00000250056	LINC01018	long intergenic non-protein coding RNA 1018 [Source:HGNC Symbol;Acc:HGNC:27394]	lincRNA	-0.860485	0.0196027	0.91465
ENSG00000229089	ANKRD20A8P	ankyrin repeat domain 20 family member A8, pseudogene [Source:HGNC Symbol;Acc:HGNC:23666]	protein_coding	-0.860423	0.161444	0.986789
ENSG00000127589	TUBBP1	tubulin beta pseudogene 1 [Source:HGNC Symbol;Acc:HGNC:12414]	transcribed_processed_pseudogene	-0.859112	0.0840581	0.986789
ENSG00000259848	AC097374.1		transcribed_unprocessed_pseudogene	-0.859013	0.0370951	0.958031
ENSG00000250222	AC008443.5		antisense_RNA	-0.858327	0.0245247	0.937576
ENSG00000271646	AC099343.3		lincRNA	-0.857367	0.00926422	0.737135
ENSG00000227704	AL354892.1		antisense_RNA	-0.857263	0.289853	0.987138
ENSG00000287574				-0.855502	0.194028	0.986789
ENSG00000274386	TMEM269	transmembrane protein 269 [Source:HGNC Symbol;Acc:HGNC:52381]	protein_coding	-0.854805	0.173688	0.986789
ENSG00000159784	FAM131B	family with sequence similarity 131 member B [Source:HGNC Symbol;Acc:HGNC:22202]	protein_coding	-0.853466	0.016143	0.865249
ENSG00000271011	AC010680.3		antisense_RNA	-0.85306	0.102017	0.986789
ENSG00000120057	SFRP5	secreted frizzled related protein 5 [Source:HGNC Symbol;Acc:HGNC:10779]	protein_coding	-0.852043	0.0341868	0.958031
ENSG00000256576	LINC02361	long intergenic non-protein coding RNA 2361 [Source:HGNC Symbol;Acc:HGNC:53283]	lincRNA	-0.851785	0.0800011	0.986789
ENSG00000039987	BEST2	bestrophin 2 [Source:HGNC Symbol;Acc:HGNC:17107]	protein_coding	-0.850393	0.349451	0.988682
ENSG00000015285	WAS	Wiskott-Aldrich syndrome [Source:HGNC Symbol;Acc:HGNC:12731]	protein_coding	-0.849342	0.183126	0.986789
ENSG00000285578				-0.848661	0.226191	0.987138
ENSG00000142973	CYP4B1	cytochrome P450 family 4 subfamily B member 1 [Source:HGNC Symbol;Acc:HGNC:2644]	protein_coding	-0.848603	0.269116	0.987138
ENSG00000230185	C9orf147	chromosome 9 open reading frame 147 [Source:HGNC Symbol;Acc:HGNC:31438]	antisense_RNA	-0.847325	0.209226	0.987138
ENSG00000258525	AL049830.3		antisense_RNA	-0.845669	0.260967	0.987138
ENSG00000261349	AL031432.2		unprocessed_pseudogene	-0.844554	0.171875	0.986789
ENSG00000261010	RARRES2P6	retinoic acid receptor responder 2 pseudogene 6 [Source:HGNC Symbol;Acc:HGNC:48705]	processed_pseudogene	-0.844495	0.139092	0.986789
ENSG00000233275	AC009238.2		processed_pseudogene	-0.842877	0.21133	0.987138
ENSG00000128482	RNF112	ring finger protein 112 [Source:HGNC Symbol;Acc:HGNC:12968]	protein_coding	-0.841196	0.011307	0.811891
ENSG00000197753	LHFPL5	LHFPL tetraspan subfamily member 5 [Source:HGNC Symbol;Acc:HGNC:21253]	protein_coding	-0.840675	0.292879	0.987138
ENSG00000208772	SNORD94	small nucleolar RNA, C/D box 94 [Source:HGNC Symbol;Acc:HGNC:32756]	snoRNA	-0.840116	0.296828	0.987138
ENSG00000101203	COL20A1	collagen type XX alpha 1 chain [Source:HGNC Symbol;Acc:HGNC:14670]	protein_coding	-0.839484	0.34979	0.9888
ENSG00000058335	RASGRF1	Ras protein specific guanine nucleotide releasing factor 1 [Source:HGNC Symbol;Acc:HGNC:9875]	protein_coding	-0.838624	0.350117	0.989019
ENSG00000270659	AC079610.2		lincRNA	-0.838182	0.121743	0.986789
ENSG00000231473	LINC00441	long intergenic non-protein coding RNA 441 [Source:HGNC Symbol;Acc:HGNC:42778]	lincRNA	-0.837379	0.267064	0.987138
ENSG00000261602	AC092115.2		antisense_RNA	-0.837305	0.384317	0.993087
ENSG00000174567	GOLT1A	golgi transport 1A [Source:HGNC Symbol;Acc:HGNC:24766]	protein_coding	-0.836584	0.141185	0.986789
ENSG00000269038	AP001462.1		lincRNA	-0.835418	0.165896	0.986789
ENSG00000196104	SPOCK3	SPARC/osteonectin, cwcv and kazal like domains proteoglycan 3 [Source:HGNC Symbol;Acc:HGNC:13565]	protein_coding	-0.835024	0.0525527	0.986789
ENSG00000185519	FAM131C	family with sequence similarity 131 member C [Source:HGNC Symbol;Acc:HGNC:26717]	protein_coding	-0.833528	0.0435715	0.986789
ENSG00000235817	AL158214.1		processed_pseudogene	-0.833419	0.197737	0.987138
ENSG00000280216	AL022326.2		TEC	-0.832474	0.265684	0.987138
ENSG00000161040	FBXL13	F-box and leucine rich repeat protein 13 [Source:HGNC Symbol;Acc:HGNC:21658]	protein_coding	-0.830862	0.0996129	0.986789
ENSG00000264278	AC027575.2		lincRNA	-0.830697	0.11425	0.986789
ENSG00000269292	AC093503.2		antisense_RNA	-0.830393	0.264311	0.987138
ENSG00000258704	SRP54-AS1	SRP54 antisense RNA 1 (head to head) [Source:HGNC Symbol;Acc:HGNC:50643]	transcribed_unitary_pseudogene	-0.827424	0.253673	0.987138
ENSG00000163823	CCR1	C-C motif chemokine receptor 1 [Source:HGNC Symbol;Acc:HGNC:1602]	protein_coding	-0.827203	0.366436	0.98969
ENSG00000261488	AC128688.2		antisense_RNA	-0.824968	0.168204	0.986789
ENSG00000236137	AL445231.1		antisense_RNA	-0.824775	0.247526	0.987138
ENSG00000246225	AC006299.1		antisense_RNA	-0.824332	0.253389	0.987138
ENSG00000235191	NUCB1-AS1	NUCB1 antisense RNA 1 [Source:HGNC Symbol;Acc:HGNC:40419]	antisense_RNA	-0.822604	0.32191	0.987138
ENSG00000260589	STAM-AS1	STAM antisense RNA 1 (head to head) [Source:HGNC Symbol;Acc:HGNC:49568]	antisense_RNA	-0.822163	0.290866	0.987138
ENSG00000240764	PCDHGC5	protocadherin gamma subfamily C, 5 [Source:HGNC Symbol;Acc:HGNC:8718]	protein_coding	-0.821721	0.232415	0.987138
ENSG00000206077	ZDHHC11B	zinc finger DHHC-type containing 11B [Source:HGNC Symbol;Acc:HGNC:32962]	protein_coding	-0.82156	0.0141596	0.847041
ENSG00000264107	AC138207.2		antisense_RNA	-0.820913	0.296389	0.987138
ENSG00000272562	AL512343.2		antisense_RNA	-0.81991	0.412027	0.99557
ENSG00000231940	RPS7P3	ribosomal protein S7 pseudogene 3 [Source:HGNC Symbol;Acc:HGNC:36518]	processed_pseudogene	-0.819682	0.210509	0.987138
ENSG00000220472	AL139095.2		processed_pseudogene	-0.817778	0.363176	0.98969
ENSG00000226686	LINC01535	long intergenic non-protein coding RNA 1535 [Source:HGNC Symbol;Acc:HGNC:51282]	lincRNA	-0.817036	0.198626	0.987138
ENSG00000255277	ABCC6P2	ATP binding cassette subfamily C member 6 pseudogene 2 [Source:HGNC Symbol;Acc:HGNC:33353]	transcribed_unprocessed_pseudogene	-0.816343	0.154502	0.986789
ENSG00000286529				-0.814274	0.291238	0.987138
ENSG00000287189				-0.811634	0.367721	0.98969
ENSG00000272916	AC022400.6	bifunctional heparan sulfate N-deacetylase/N-sulfotransferase 2 isoform 2 [Source:RefSeq peptide;Acc:NP_001317036]	protein_coding	-0.811354	0.327474	0.987138
ENSG00000179774	ATOH7	atonal bHLH transcription factor 7 [Source:HGNC Symbol;Acc:HGNC:13907]	protein_coding	-0.811045	0.243353	0.987138
ENSG00000264026	LINC02003	long intergenic non-protein coding RNA 2003 [Source:HGNC Symbol;Acc:HGNC:27099]	lincRNA	-0.810801	0.209656	0.987138
ENSG00000284664	AL161756.3		lincRNA	-0.809379	0.385206	0.993144
ENSG00000274667	AC090517.2		sense_intronic	-0.808651	0.326211	0.987138
ENSG00000188779	SKOR1	SKI family transcriptional corepressor 1 [Source:HGNC Symbol;Acc:HGNC:21326]	protein_coding	-0.807722	0.186322	0.986789
ENSG00000197358	BNIP3P1	BCL2 interacting protein 3 pseudogene 1 [Source:HGNC Symbol;Acc:HGNC:19922]	transcribed_processed_pseudogene	-0.806749	0.135719	0.986789
ENSG00000283599	BX276092.9		protein_coding	-0.805365	0.172609	0.986789
ENSG00000171695	LKAAEAR1	LKAAEAR motif containing 1 [Source:HGNC Symbol;Acc:HGNC:33718]	protein_coding	-0.804454	0.0387679	0.974577
ENSG00000260490	MYL12BP1	myosin light chain 12B pseudogene 1 [Source:HGNC Symbol;Acc:HGNC:51649]	processed_pseudogene	-0.803725	0.333848	0.987138
ENSG00000260081	AF274858.3		antisense_RNA	-0.803429	0.133937	0.986789
ENSG00000165553	NGB	neuroglobin [Source:HGNC Symbol;Acc:HGNC:14077]	protein_coding	-0.80291	0.230804	0.987138
ENSG00000237976	AL391069.3		antisense_RNA	-0.802192	0.491918	0.995682
ENSG00000268854	AC020909.3		antisense_RNA	-0.801006	0.266935	0.987138
ENSG00000173338	KCNK7	potassium two pore domain channel subfamily K member 7 [Source:HGNC Symbol;Acc:HGNC:6282]	protein_coding	-0.800486	0.0520844	0.986789
ENSG00000212664	AC064799.1		processed_pseudogene	-0.799629	0.144031	0.986789
ENSG00000170819	BFSP2	beaded filament structural protein 2 [Source:HGNC Symbol;Acc:HGNC:1041]	protein_coding	-0.797926	0.311181	0.987138
ENSG00000275532	AC006449.2		antisense_RNA	-0.797205	0.367072	0.98969
ENSG00000278867	AC090616.7		TEC	-0.796921	0.307213	0.987138
ENSG00000251609	SETP12	SET pseudogene 12 [Source:HGNC Symbol;Acc:HGNC:42931]	processed_pseudogene	-0.79562	0.168057	0.986789
ENSG00000165621	OXGR1	oxoglutarate receptor 1 [Source:HGNC Symbol;Acc:HGNC:4531]	protein_coding	-0.795593	0.136128	0.986789
ENSG00000225793	AL080250.1		lincRNA	-0.794911	0.0710265	0.986789
ENSG00000214212	C19orf38	chromosome 19 open reading frame 38 [Source:HGNC Symbol;Acc:HGNC:34073]	protein_coding	-0.793916	0.485197	0.995682
ENSG00000243406	MRPS31P5	mitochondrial ribosomal protein S31 pseudogene 5 [Source:HGNC Symbol;Acc:HGNC:39253]	transcribed_unprocessed_pseudogene	-0.793831	0.108707	0.986789
ENSG00000160013	PTGIR	prostaglandin I2 (prostacyclin) receptor (IP) [Source:HGNC Symbol;Acc:HGNC:9602]	protein_coding	-0.793052	0.323637	0.987138
ENSG00000133246	PRAM1	PML-RARA regulated adaptor molecule 1 [Source:HGNC Symbol;Acc:HGNC:30091]	protein_coding	-0.792909	0.232134	0.987138
ENSG00000188672	RHCE	Rh blood group CcEe antigens [Source:HGNC Symbol;Acc:HGNC:10008]	protein_coding	-0.792718	0.212351	0.987138
ENSG00000226419	SLC16A1-AS1	SLC16A1 antisense RNA 1 [Source:HGNC Symbol;Acc:HGNC:49445]	antisense_RNA	-0.792028	0.020085	0.91465
ENSG00000275329	AL138781.2		lincRNA	-0.791787	0.359633	0.98969
ENSG00000227632	AC018804.1		unprocessed_pseudogene	-0.791361	0.34519	0.98796
ENSG00000214694	ARHGEF33	Rho guanine nucleotide exchange factor 33 [Source:HGNC Symbol;Acc:HGNC:37252]	protein_coding	-0.791299	0.318216	0.987138
ENSG00000227375	DLG1-AS1	DLG1 antisense RNA 1 [Source:HGNC Symbol;Acc:HGNC:44154]	antisense_RNA	-0.78999	0.137608	0.986789
ENSG00000236790	LINC00299	long intergenic non-protein coding RNA 299 [Source:HGNC Symbol;Acc:HGNC:27940]	lincRNA	-0.789628	0.183716	0.986789
ENSG00000173714	WFIKKN2	WAP, follistatin/kazal, immunoglobulin, kunitz and netrin domain containing 2 [Source:HGNC Symbol;Acc:HGNC:30916]	protein_coding	-0.78948	0.327775	0.987138
ENSG00000272369	AC008035.1		lincRNA	-0.788902	0.207935	0.987138
ENSG00000228302	AL512770.1		antisense_RNA	-0.788055	0.437115	0.995682
ENSG00000226648	PLCG1-AS1	PLCG1 antisense RNA 1 [Source:HGNC Symbol;Acc:HGNC:40450]	antisense_RNA	-0.787688	0.0787227	0.986789
ENSG00000267543	AC015802.3		sense_intronic	-0.787531	0.285929	0.987138
ENSG00000162006	MSLNL	mesothelin-like [Source:HGNC Symbol;Acc:HGNC:14170]	protein_coding	-0.787173	0.396461	0.99557
ENSG00000201302	SNORA65	small nucleolar RNA, H/ACA box 65 [Source:HGNC Symbol;Acc:HGNC:10222]	snoRNA	-0.78636	0.288645	0.987138
ENSG00000189149	CRYM-AS1	CRYM antisense RNA 1 [Source:HGNC Symbol;Acc:HGNC:34405]	transcribed_unitary_pseudogene	-0.786166	0.237234	0.987138
ENSG00000279970	AC023024.2		TEC	-0.786054	0.192584	0.986789
ENSG00000287724				-0.785954	0.222868	0.987138
ENSG00000270419	CAHM	colon adenocarcinoma hypermethylated (non-protein coding) [Source:HGNC Symbol;Acc:HGNC:42860]	lincRNA	-0.785685	0.277548	0.987138
ENSG00000104826	LHB	luteinizing hormone beta polypeptide [Source:HGNC Symbol;Acc:HGNC:6584]	protein_coding	-0.785339	0.320748	0.987138
ENSG00000140279	DUOX2	dual oxidase 2 [Source:HGNC Symbol;Acc:HGNC:13273]	protein_coding	-0.783691	0.135697	0.986789
ENSG00000172410	INSL5	insulin like 5 [Source:HGNC Symbol;Acc:HGNC:6088]	protein_coding	-0.78229	0.301772	0.987138
ENSG00000228929	RPS13P2	ribosomal protein S13 pseudogene 2 [Source:HGNC Symbol;Acc:HGNC:36364]	processed_pseudogene	-0.781815	0.212259	0.987138
ENSG00000178631	ACTG1P1	actin gamma 1 pseudogene 1 [Source:HGNC Symbol;Acc:HGNC:146]	processed_pseudogene	-0.781275	0.344866	0.987784
ENSG00000101204	CHRNA4	cholinergic receptor nicotinic alpha 4 subunit [Source:HGNC Symbol;Acc:HGNC:1958]	protein_coding	-0.781267	0.164935	0.986789
ENSG00000286945				-0.780465	0.460561	0.995682
ENSG00000259687	LINC01220	long intergenic non-protein coding RNA 1220 [Source:HGNC Symbol;Acc:HGNC:49664]	lincRNA	-0.778751	0.351897	0.98969
ENSG00000188626	GOLGA8M	golgin A8 family member M [Source:HGNC Symbol;Acc:HGNC:44404]	protein_coding	-0.77829	0.111149	0.986789
ENSG00000249628	LINC00942	long intergenic non-protein coding RNA 942 [Source:HGNC Symbol;Acc:HGNC:48636]	lincRNA	-0.776642	0.0334043	0.958031
ENSG00000229388	LINC01715	long intergenic non-protein coding RNA 1715 [Source:HGNC Symbol;Acc:HGNC:52502]	lincRNA	-0.775855	0.363583	0.98969
ENSG00000177098	SCN4B	sodium voltage-gated channel beta subunit 4 [Source:HGNC Symbol;Acc:HGNC:10592]	protein_coding	-0.775758	0.00672636	0.679012
ENSG00000237350	CDC42P6	cell division cycle 42 pseudogene 6 [Source:HGNC Symbol;Acc:HGNC:44430]	processed_pseudogene	-0.775649	0.266802	0.987138
ENSG00000273711	AC005520.5		antisense_RNA	-0.774196	0.31456	0.987138
ENSG00000084628	NKAIN1	sodium/potassium transporting ATPase interacting 1 [Source:HGNC Symbol;Acc:HGNC:25743]	protein_coding	-0.773698	0.221926	0.987138
ENSG00000277702	AC239859.6		unprocessed_pseudogene	-0.773134	0.23486	0.987138
ENSG00000106336	FBXO24	F-box protein 24 [Source:HGNC Symbol;Acc:HGNC:13595]	protein_coding	-0.772931	0.0852502	0.986789
ENSG00000225335	AC016027.1		antisense_RNA	-0.772512	0.131217	0.986789
ENSG00000214198	TTC41P	tetratricopeptide repeat domain 41, pseudogene [Source:HGNC Symbol;Acc:HGNC:49210]	transcribed_unitary_pseudogene	-0.770575	0.016199	0.865249
ENSG00000287445				-0.76967	0.247895	0.987138
ENSG00000268606	MAGEA2	MAGE family member A2 [Source:HGNC Symbol;Acc:HGNC:6800]	protein_coding	-0.768211	0.195344	0.987138
ENSG00000254893	AC113404.3		translated_processed_pseudogene	-0.767512	0.264551	0.987138
ENSG00000226942	IL9RP3	interleukin 9 receptor pseudogene 3 [Source:HGNC Symbol;Acc:HGNC:6033]	unprocessed_pseudogene	-0.766681	0.234508	0.987138
ENSG00000144596	GRIP2	glutamate receptor interacting protein 2 [Source:HGNC Symbol;Acc:HGNC:23841]	protein_coding	-0.766357	0.228783	0.987138
ENSG00000267057	LINC01905	long intergenic non-protein coding RNA 1905 [Source:HGNC Symbol;Acc:HGNC:52724]	lincRNA	-0.766177	0.327902	0.987138
ENSG00000235852	AC005540.1		antisense_RNA	-0.765877	0.370962	0.98969
ENSG00000155657	TTN	titin [Source:HGNC Symbol;Acc:HGNC:12403]	protein_coding	-0.763739	0.345809	0.988011
ENSG00000260290	AC092115.1		processed_pseudogene	-0.763127	0.0686537	0.986789
ENSG00000105647	PIK3R2	phosphoinositide-3-kinase regulatory subunit 2 [Source:HGNC Symbol;Acc:HGNC:8980]	protein_coding	-0.762574	0.286719	0.987138
ENSG00000272690	LINC02018	long intergenic non-protein coding RNA 2018 [Source:HGNC Symbol;Acc:HGNC:52853]	lincRNA	-0.762007	0.301835	0.987138
ENSG00000184985	SORCS2	sortilin related VPS10 domain containing receptor 2 [Source:HGNC Symbol;Acc:HGNC:16698]	protein_coding	-0.761838	0.0190617	0.91465
ENSG00000168658	VWA3B	von Willebrand factor A domain containing 3B [Source:HGNC Symbol;Acc:HGNC:28385]	protein_coding	-0.761506	0.243005	0.987138
ENSG00000177494	ZBED2	zinc finger BED-type containing 2 [Source:HGNC Symbol;Acc:HGNC:20710]	protein_coding	-0.761394	0.061539	0.986789
ENSG00000267811	AP001160.2		antisense_RNA	-0.759831	0.347932	0.988212
ENSG00000272791	AC073389.3		lincRNA	-0.758953	0.286949	0.987138
ENSG00000253141	AC008632.1		lincRNA	-0.757372	0.193675	0.986789
ENSG00000260563	AC132872.1		lincRNA	-0.757237	0.0214496	0.924405
ENSG00000169551	CT55	cancer/testis antigen 55 [Source:HGNC Symbol;Acc:HGNC:26047]	protein_coding	-0.756672	0.274391	0.987138
ENSG00000269887	AL391001.1		sense_intronic	-0.756257	0.137137	0.986789
ENSG00000138347	MYPN	myopalladin [Source:HGNC Symbol;Acc:HGNC:23246]	protein_coding	-0.754498	0.434959	0.995682
ENSG00000134817	APLNR	apelin receptor [Source:HGNC Symbol;Acc:HGNC:339]	protein_coding	-0.75393	0.43548	0.995682
ENSG00000205090	TMEM240	transmembrane protein 240 [Source:HGNC Symbol;Acc:HGNC:25186]	protein_coding	-0.753923	0.0320028	0.957054
ENSG00000236882	LINC01554	long intergenic non-protein coding RNA 1554 [Source:HGNC Symbol;Acc:HGNC:24687]	lincRNA	-0.753884	0.210545	0.987138
ENSG00000187922	LCN10	lipocalin 10 [Source:HGNC Symbol;Acc:HGNC:20892]	protein_coding	-0.752509	0.0639714	0.986789
ENSG00000243083	LINC00870	long intergenic non-protein coding RNA 870 [Source:HGNC Symbol;Acc:HGNC:27319]	lincRNA	-0.751748	0.491541	0.995682
ENSG00000260949	AP006545.1		sense_overlapping	-0.750851	0.234194	0.987138
ENSG00000225032	AL162586.1		antisense_RNA	-0.750513	0.0641254	0.986789
ENSG00000199038	MIR210	microRNA 210 [Source:HGNC Symbol;Acc:HGNC:31587]	miRNA	-0.750261	0.133561	0.986789
ENSG00000257663	AC025259.1		antisense_RNA	-0.750113	0.248247	0.987138
ENSG00000121905	HPCA	hippocalcin [Source:HGNC Symbol;Acc:HGNC:5144]	protein_coding	-0.747585	0.0475559	0.986789
ENSG00000167034	NKX3-1	NK3 homeobox 1 [Source:HGNC Symbol;Acc:HGNC:7838]	protein_coding	-0.747074	0.0983872	0.986789
ENSG00000249853	HS3ST5	heparan sulfate-glucosamine 3-sulfotransferase 5 [Source:HGNC Symbol;Acc:HGNC:19419]	protein_coding	-0.746925	0.448637	0.995682
ENSG00000204444	APOM	apolipoprotein M [Source:HGNC Symbol;Acc:HGNC:13916]	protein_coding	-0.745821	0.0284384	0.94902
ENSG00000255046	AC069185.1		lincRNA	-0.745009	0.202085	0.987138
ENSG00000224861	YBX1P1	Y-box binding protein 1 pseudogene 1 [Source:HGNC Symbol;Acc:HGNC:8015]	processed_pseudogene	-0.744972	0.159171	0.986789
ENSG00000231908	IDH1-AS1	IDH1 antisense RNA 1 [Source:HGNC Symbol;Acc:HGNC:40292]	antisense_RNA	-0.744309	0.0483052	0.986789
ENSG00000154016	GRAP	GRB2-related adaptor protein [Source:HGNC Symbol;Acc:HGNC:4562]	protein_coding	-0.743607	0.452582	0.995682
ENSG00000237506	RPSAP15	ribosomal protein SA pseudogene 15 [Source:HGNC Symbol;Acc:HGNC:31464]	processed_pseudogene	-0.743192	0.202197	0.987138
ENSG00000197565	COL4A6	collagen type IV alpha 6 chain [Source:HGNC Symbol;Acc:HGNC:2208]	protein_coding	-0.742542	0.107293	0.986789
ENSG00000279246	AP003108.3		TEC	-0.742362	0.243181	0.987138
ENSG00000213316	LTC4S	leukotriene C4 synthase [Source:HGNC Symbol;Acc:HGNC:6719]	protein_coding	-0.740766	0.0961163	0.986789
ENSG00000205309	NT5M	5',3'-nucleotidase, mitochondrial [Source:HGNC Symbol;Acc:HGNC:15769]	protein_coding	-0.739377	0.00177923	0.447295
ENSG00000213430	HSPD1P1	heat shock protein family D (Hsp60) member 1 pseudogene 1 [Source:HGNC Symbol;Acc:HGNC:35133]	processed_pseudogene	-0.73904	0.412891	0.99557
ENSG00000288068				-0.737643	0.364904	0.98969
ENSG00000230778	ANKRD63	ankyrin repeat domain 63 [Source:HGNC Symbol;Acc:HGNC:40027]	protein_coding	-0.736842	0.211066	0.987138
ENSG00000272112	AC011374.2		lincRNA	-0.736131	0.364068	0.98969
ENSG00000254473	AL354920.1		antisense_RNA	-0.735233	0.0611705	0.986789
ENSG00000107859	PITX3	paired like homeodomain 3 [Source:HGNC Symbol;Acc:HGNC:9006]	protein_coding	-0.735071	0.26925	0.987138
ENSG00000274227	AC073575.2		antisense_RNA	-0.734431	0.217463	0.987138
ENSG00000240922	LSAMP-AS1	LSAMP antisense RNA 1 [Source:HGNC Symbol;Acc:HGNC:40350]	antisense_RNA	-0.733896	0.581424	0.995682
ENSG00000279662	AC131649.2		TEC	-0.733716	0.100975	0.986789
ENSG00000230393	AC092667.1		antisense_RNA	-0.732082	0.264254	0.987138
ENSG00000240950	AC021074.1		processed_pseudogene	-0.731973	0.29651	0.987138
ENSG00000287811				-0.731392	0.368755	0.98969
ENSG00000140527	WDR93	WD repeat domain 93 [Source:HGNC Symbol;Acc:HGNC:26924]	protein_coding	-0.731008	0.15261	0.986789
ENSG00000260442	ATP2A1-AS1	ATP2A1 antisense RNA 1 [Source:HGNC Symbol;Acc:HGNC:51370]	antisense_RNA	-0.730138	0.125123	0.986789
ENSG00000277873	AC131159.2		antisense_RNA	-0.72944	0.482764	0.995682
ENSG00000251138	AC090502.1		lincRNA	-0.729423	0.0256585	0.937576
ENSG00000281333	AC024941.2		antisense_RNA	-0.729115	0.342189	0.987138
ENSG00000233297	RASA4DP	RAS p21 protein activator 4CD, pseudogene [Source:HGNC Symbol;Acc:HGNC:44226]	unprocessed_pseudogene	-0.727559	0.179841	0.986789
ENSG00000251307	AC026704.1		antisense_RNA	-0.726268	0.446302	0.995682
ENSG00000235510	BX842568.4		unprocessed_pseudogene	-0.726196	0.304864	0.987138
ENSG00000247199	AC091948.1		antisense_RNA	-0.725678	0.0774355	0.986789
ENSG00000196337	CGB7	chorionic gonadotropin beta subunit 7 [Source:HGNC Symbol;Acc:HGNC:16451]	protein_coding	-0.724041	0.149381	0.986789
ENSG00000183690	EFHC2	EF-hand domain containing 2 [Source:HGNC Symbol;Acc:HGNC:26233]	protein_coding	-0.72401	0.000437362	0.254771
ENSG00000287763				-0.723949	0.306898	0.987138
ENSG00000146166	LGSN	lengsin, lens protein with glutamine synthetase domain [Source:HGNC Symbol;Acc:HGNC:21016]	protein_coding	-0.723278	0.404995	0.99557
ENSG00000070808	CAMK2A	calcium/calmodulin dependent protein kinase II alpha [Source:HGNC Symbol;Acc:HGNC:1460]	protein_coding	-0.722988	0.283947	0.987138
ENSG00000260265	LINC02562	long intergenic non-protein coding RNA 2562 [Source:HGNC Symbol;Acc:HGNC:53602]	lincRNA	-0.722763	0.230374	0.987138
ENSG00000225721	AL592166.1		antisense_RNA	-0.72252	0.209483	0.987138
ENSG00000231767	AL136454.1		processed_pseudogene	-0.722295	0.228651	0.987138
ENSG00000237510	GPAT2P1	glycerol-3-phosphate acyltransferase 2 pseudogene 1 [Source:HGNC Symbol;Acc:HGNC:52330]	transcribed_unprocessed_pseudogene	-0.721898	0.44058	0.995682
ENSG00000154874	CCDC144B	coiled-coil domain containing 144B (pseudogene) [Source:HGNC Symbol;Acc:HGNC:26704]	transcribed_unprocessed_pseudogene	-0.721639	0.418147	0.99557
ENSG00000189269	DRICH1	aspartate rich 1 [Source:HGNC Symbol;Acc:HGNC:28031]	protein_coding	-0.721594	0.265798	0.987138
ENSG00000260911	AC135050.3		lincRNA	-0.721054	0.368859	0.98969
ENSG00000260285	AL133367.1		antisense_RNA	-0.720075	0.0422554	0.986789
ENSG00000224358	AL451074.2		antisense_RNA	-0.720037	0.415136	0.99557
ENSG00000205955	HSP90AA5P	heat shock protein 90 alpha family class A member 5, pseudogene [Source:HGNC Symbol;Acc:HGNC:32535]	transcribed_processed_pseudogene	-0.719986	0.379208	0.990255
ENSG00000187186	AL162231.1		protein_coding	-0.719958	0.109865	0.986789
ENSG00000182674	KCNB2	potassium voltage-gated channel subfamily B member 2 [Source:HGNC Symbol;Acc:HGNC:6232]	protein_coding	-0.719956	0.392522	0.99557
ENSG00000260669	AL096870.2		processed_transcript	-0.719937	0.160533	0.986789
ENSG00000214026	MRPL23	mitochondrial ribosomal protein L23 [Source:HGNC Symbol;Acc:HGNC:10322]	protein_coding	-0.719875	0.045931	0.986789
ENSG00000196711	ALKAL1	ALK and LTK ligand 1 [Source:HGNC Symbol;Acc:HGNC:33775]	protein_coding	-0.719564	0.290214	0.987138
ENSG00000256152	AC027290.1		lincRNA	-0.719496	0.295595	0.987138
ENSG00000273369	AC096586.2		antisense_RNA	-0.71947	0.415017	0.99557
ENSG00000280604	AJ239328.1		sense_overlapping	-0.719419	0.0891722	0.986789
ENSG00000236829	Z97634.1		transcribed_processed_pseudogene	-0.719002	0.0339484	0.958031
ENSG00000286162				-0.718817	0.237918	0.987138
ENSG00000186919	ZACN	zinc activated ion channel [Source:HGNC Symbol;Acc:HGNC:29504]	protein_coding	-0.718065	0.0929989	0.986789
ENSG00000165379	LRFN5	leucine rich repeat and fibronectin type III domain containing 5 [Source:HGNC Symbol;Acc:HGNC:20360]	protein_coding	-0.717895	0.0874486	0.986789
ENSG00000260159	AC091304.2		unprocessed_pseudogene	-0.71759	0.328641	0.987138
ENSG00000277957	SENP3-EIF4A1	SENP3-EIF4A1 readthrough (NMD candidate) [Source:HGNC Symbol;Acc:HGNC:49182]	protein_coding	-0.717228	0.417083	0.99557
ENSG00000166148	AVPR1A	arginine vasopressin receptor 1A [Source:HGNC Symbol;Acc:HGNC:895]	protein_coding	-0.716706	0.0271371	0.945991
ENSG00000243236	GSTA9P	glutathione S-transferase alpha 9, pseudogene [Source:HGNC Symbol;Acc:HGNC:49902]	transcribed_unprocessed_pseudogene	-0.71498	0.11439	0.986789
ENSG00000223865	HLA-DPB1	major histocompatibility complex, class II, DP beta 1 [Source:HGNC Symbol;Acc:HGNC:4940]	protein_coding	-0.712639	0.367182	0.98969
ENSG00000224066	AL049795.1		antisense_RNA	-0.711989	0.0647108	0.986789
ENSG00000214837	LINC01347	long intergenic non-protein coding RNA 1347 [Source:HGNC Symbol;Acc:HGNC:50566]	transcribed_unprocessed_pseudogene	-0.711638	0.0894462	0.986789
ENSG00000255983	AC007848.1		lincRNA	-0.711555	0.414284	0.99557
ENSG00000182632	CCNYL2	cyclin Y-like 2 (pseudogene) [Source:HGNC Symbol;Acc:HGNC:23495]	transcribed_unprocessed_pseudogene	-0.709069	0.135662	0.986789
ENSG00000075461	CACNG4	calcium voltage-gated channel auxiliary subunit gamma 4 [Source:HGNC Symbol;Acc:HGNC:1408]	protein_coding	-0.708997	0.00855154	0.720135
ENSG00000171450	CDK5R2	cyclin dependent kinase 5 regulatory subunit 2 [Source:HGNC Symbol;Acc:HGNC:1776]	protein_coding	-0.708535	0.238753	0.987138
ENSG00000256712	AC134349.1		sense_intronic	-0.707939	0.328178	0.987138
ENSG00000154252	GAL3ST2	galactose-3-O-sulfotransferase 2 [Source:HGNC Symbol;Acc:HGNC:24869]	protein_coding	-0.7079	0.226865	0.987138
ENSG00000267757	EML2-AS1	EML2 antisense RNA 1 [Source:HGNC Symbol;Acc:HGNC:48331]	processed_transcript	-0.707388	0.110165	0.986789
ENSG00000186076	AC012085.1		processed_pseudogene	-0.707098	0.171318	0.986789
ENSG00000249082	C5orf66-AS1	C5orf66 antisense RNA 1 [Source:HGNC Symbol;Acc:HGNC:49679]	lincRNA	-0.706659	0.33134	0.987138
ENSG00000130598	TNNI2	troponin I2, fast skeletal type [Source:HGNC Symbol;Acc:HGNC:11946]	protein_coding	-0.706136	0.245942	0.987138
ENSG00000121577	POPDC2	popeye domain containing 2 [Source:HGNC Symbol;Acc:HGNC:17648]	protein_coding	-0.705335	0.206603	0.987138
ENSG00000183199	AC093768.1		processed_pseudogene	-0.704613	0.185437	0.986789
ENSG00000186684	CYP27C1	cytochrome P450 family 27 subfamily C member 1 [Source:HGNC Symbol;Acc:HGNC:33480]	protein_coding	-0.704464	0.0750136	0.986789
ENSG00000178233	TMEM151B	transmembrane protein 151B [Source:HGNC Symbol;Acc:HGNC:21315]	protein_coding	-0.70354	0.140732	0.986789
ENSG00000164776	PHKG1	phosphorylase kinase catalytic subunit gamma 1 [Source:HGNC Symbol;Acc:HGNC:8930]	protein_coding	-0.703288	0.126156	0.986789
ENSG00000227214	HCG15	HLA complex group 15 (non-protein coding) [Source:HGNC Symbol;Acc:HGNC:18361]	antisense_RNA	-0.703269	0.247643	0.987138
ENSG00000272936	AC096586.1		antisense_RNA	-0.702766	0.447005	0.995682
ENSG00000166763	STRCP1	stereocilin pseudogene 1 [Source:HGNC Symbol;Acc:HGNC:33915]	unprocessed_pseudogene	-0.701221	0.472081	0.995682
ENSG00000260418	AL023284.4		lincRNA	-0.700719	0.189943	0.986789
ENSG00000251455	AC092611.1		antisense_RNA	-0.70027	0.313145	0.987138
ENSG00000251661	AC136475.1		antisense_RNA	-0.700079	0.16749	0.986789
ENSG00000286403				-0.69956	0.160654	0.986789
ENSG00000255559	ZNF252P-AS1	ZNF252P antisense RNA 1 [Source:HGNC Symbol;Acc:HGNC:27821]	antisense_RNA	-0.698774	0.423253	0.99557
ENSG00000285822				-0.697091	0.0917491	0.986789
ENSG00000102195	GPR50	G protein-coupled receptor 50 [Source:HGNC Symbol;Acc:HGNC:4506]	protein_coding	-0.695945	0.0890605	0.986789
ENSG00000170909	OSCAR	osteoclast associated, immunoglobulin-like receptor [Source:HGNC Symbol;Acc:HGNC:29960]	protein_coding	-0.695629	0.295007	0.987138
ENSG00000263235	AC006111.2		sense_overlapping	-0.695484	0.227665	0.987138
ENSG00000214894	LINC00243	long intergenic non-protein coding RNA 243 [Source:HGNC Symbol;Acc:HGNC:30956]	lincRNA	-0.695446	0.392871	0.99557
ENSG00000286369				-0.694294	0.496123	0.995682
ENSG00000275902	AC139530.3		antisense_RNA	-0.693926	0.358207	0.98969
ENSG00000055813	CCDC85A	coiled-coil domain containing 85A [Source:HGNC Symbol;Acc:HGNC:29400]	protein_coding	-0.693694	0.0738431	0.986789
ENSG00000273162	AL133215.2		lincRNA	-0.692127	0.0817254	0.986789
ENSG00000173988	LRRC63	leucine rich repeat containing 63 [Source:HGNC Symbol;Acc:HGNC:34296]	protein_coding	-0.690648	0.379538	0.990255
ENSG00000278931	CR381670.1		unprocessed_pseudogene	-0.68987	0.154617	0.986789
ENSG00000267274	AC008770.4		sense_overlapping	-0.68982	0.283667	0.987138
ENSG00000281731	AC110079.2		lincRNA	-0.689258	0.42688	0.995682
ENSG00000273654	AC020904.2		transcribed_processed_pseudogene	-0.687217	0.337631	0.987138
ENSG00000259426	AC027237.3		antisense_RNA	-0.686986	0.199686	0.987138
ENSG00000104783	KCNN4	potassium calcium-activated channel subfamily N member 4 [Source:HGNC Symbol;Acc:HGNC:6293]	protein_coding	-0.685965	0.346458	0.988209
ENSG00000248161	AC098487.1		lincRNA	-0.685595	0.286721	0.987138
ENSG00000270933	AC010719.1		lincRNA	-0.685183	0.395219	0.99557
ENSG00000214391	TUBAP2	tubulin alpha pseudogene 2 [Source:HGNC Symbol;Acc:HGNC:14531]	processed_pseudogene	-0.682214	0.15948	0.986789
ENSG00000204161	C10orf128	chromosome 10 open reading frame 128 [Source:HGNC Symbol;Acc:HGNC:27274]	protein_coding	-0.681564	0.096455	0.986789
ENSG00000261189	AL031058.1		antisense_RNA	-0.679872	0.0790809	0.986789
ENSG00000285948				-0.679684	0.327291	0.987138
ENSG00000226696	LENG8-AS1	LENG8 antisense RNA 1 [Source:HGNC Symbol;Acc:HGNC:40705]	antisense_RNA	-0.679668	0.0588244	0.986789
ENSG00000254307	AP003692.1		antisense_RNA	-0.679043	0.465339	0.995682
ENSG00000279864	AC124864.2		processed_pseudogene	-0.67897	0.229219	0.987138
ENSG00000229257	AL807752.2		antisense_RNA	-0.678067	0.417224	0.99557
ENSG00000261335	AC005837.1		antisense_RNA	-0.676944	0.0542266	0.986789
ENSG00000184068	AL021453.1		antisense_RNA	-0.675938	0.354696	0.98969
ENSG00000260643	AC092718.3		protein_coding	-0.675576	0.076238	0.986789
ENSG00000215267	AKR1C7P	aldo-keto reductase family 1 member C7, pseudogene [Source:HGNC Symbol;Acc:HGNC:44681]	transcribed_unprocessed_pseudogene	-0.673993	0.341087	0.987138
ENSG00000250365	AL139353.2		antisense_RNA	-0.673097	0.300828	0.987138
ENSG00000203706	SERTAD4-AS1	SERTAD4 antisense RNA 1 [Source:HGNC Symbol;Acc:HGNC:32019]	antisense_RNA	-0.673089	0.21879	0.987138
ENSG00000268201	AC020915.3		sense_intronic	-0.67252	0.339955	0.987138
ENSG00000165617	DACT1	dishevelled binding antagonist of beta catenin 1 [Source:HGNC Symbol;Acc:HGNC:17748]	protein_coding	-0.672363	0.0214986	0.924405
ENSG00000174236	REP15	RAB15 effector protein [Source:HGNC Symbol;Acc:HGNC:33748]	protein_coding	-0.672037	0.0929703	0.986789
ENSG00000228701	TNKS2-AS1	TNKS2 antisense RNA 1 (head to head) [Source:HGNC Symbol;Acc:HGNC:45173]	antisense_RNA	-0.67155	0.306715	0.987138
ENSG00000248405	PRR5-ARHGAP8	PRR5-ARHGAP8 readthrough [Source:HGNC Symbol;Acc:HGNC:34512]	protein_coding	-0.671141	0.240977	0.987138
ENSG00000231887	PRH1	proline rich protein HaeIII subfamily 1 [Source:HGNC Symbol;Acc:HGNC:9366]	protein_coding	-0.670477	0.22245	0.987138
ENSG00000232450	AL133517.1		transcribed_processed_pseudogene	-0.670375	0.152377	0.986789
ENSG00000280279	AC240565.2		lincRNA	-0.670247	0.398807	0.99557
ENSG00000124134	KCNS1	potassium voltage-gated channel modifier subfamily S member 1 [Source:HGNC Symbol;Acc:HGNC:6300]	protein_coding	-0.670049	0.282563	0.987138
ENSG00000187068	C3orf70	chromosome 3 open reading frame 70 [Source:HGNC Symbol;Acc:HGNC:33731]	protein_coding	-0.669912	0.0334652	0.958031
ENSG00000010610	CD4	CD4 molecule [Source:HGNC Symbol;Acc:HGNC:1678]	protein_coding	-0.669893	0.259649	0.987138
ENSG00000161509	GRIN2C	glutamate ionotropic receptor NMDA type subunit 2C [Source:HGNC Symbol;Acc:HGNC:4587]	protein_coding	-0.669702	0.345538	0.988011
ENSG00000287166				-0.666982	0.221947	0.987138
ENSG00000237773	AC003075.1		antisense_RNA	-0.666539	0.492437	0.995682
ENSG00000197993	KEL	Kell blood group, metallo-endopeptidase [Source:HGNC Symbol;Acc:HGNC:6308]	protein_coding	-0.665548	0.550172	0.995682
ENSG00000252498	RNU6-1016P	RNA, U6 small nuclear 1016, pseudogene [Source:HGNC Symbol;Acc:HGNC:47979]	snRNA	-0.665191	0.420547	0.99557
ENSG00000279583	AC009086.3		TEC	-0.665106	0.173964	0.986789
ENSG00000225051	HMGB3P22	high mobility group box 3 pseudogene 22 [Source:HGNC Symbol;Acc:HGNC:39314]	transcribed_processed_pseudogene	-0.664966	0.341367	0.987138
ENSG00000277383	AC010331.1		antisense_RNA	-0.664817	0.301324	0.987138
ENSG00000164082	GRM2	glutamate metabotropic receptor 2 [Source:HGNC Symbol;Acc:HGNC:4594]	protein_coding	-0.66456	0.0156158	0.859847
ENSG00000076258	FMO4	flavin containing monooxygenase 4 [Source:HGNC Symbol;Acc:HGNC:3772]	protein_coding	-0.663817	0.0364917	0.958031
ENSG00000253764	AC019257.1		lincRNA	-0.663789	0.582313	0.995682
ENSG00000254505	CHMP4A	charged multivesicular body protein 4A [Source:HGNC Symbol;Acc:HGNC:20274]	protein_coding	-0.66339	0.064306	0.986789
ENSG00000253931	AC105118.1		antisense_RNA	-0.662748	0.263167	0.987138
ENSG00000196542	SPTSSB	serine palmitoyltransferase small subunit B [Source:HGNC Symbol;Acc:HGNC:24045]	protein_coding	-0.662236	0.192102	0.986789
ENSG00000205913	SRRM2-AS1	SRRM2 antisense RNA 1 [Source:HGNC Symbol;Acc:HGNC:44162]	antisense_RNA	-0.661685	0.00481116	0.629704
ENSG00000237087	AC068134.2		lincRNA	-0.660861	0.4674	0.995682
ENSG00000258927	AL133467.2		lincRNA	-0.659855	0.407859	0.99557
ENSG00000214223	HNRNPA1P10	heterogeneous nuclear ribonucleoprotein A1 pseudogene 10 [Source:HGNC Symbol;Acc:HGNC:39128]	processed_pseudogene	-0.659582	0.143549	0.986789
ENSG00000240758	AC010655.2		processed_transcript	-0.659145	0.392726	0.99557
ENSG00000220685	AL139094.1		processed_pseudogene	-0.658792	0.487828	0.995682
ENSG00000130812	ANGPTL6	angiopoietin like 6 [Source:HGNC Symbol;Acc:HGNC:23140]	protein_coding	-0.65879	0.491372	0.995682
ENSG00000244468	AC093001.1		antisense_RNA	-0.658367	0.191	0.986789
ENSG00000102001	CACNA1F	calcium voltage-gated channel subunit alpha1 F [Source:HGNC Symbol;Acc:HGNC:1393]	protein_coding	-0.658037	0.0764068	0.986789
ENSG00000237310	GS1-124K5.4	uncharacterized LOC100289098 [Source:NCBI gene;Acc:100289098]	lincRNA	-0.657909	0.0461268	0.986789
ENSG00000169550	MUC15	mucin 15, cell surface associated [Source:HGNC Symbol;Acc:HGNC:14956]	protein_coding	-0.657014	0.166461	0.986789
ENSG00000260274	AC068338.2		lincRNA	-0.65673	0.0644802	0.986789
ENSG00000267892	AC022144.1		antisense_RNA	-0.656582	0.268412	0.987138
ENSG00000264070	AC126544.1		processed_pseudogene	-0.656497	0.0794142	0.986789
ENSG00000263874	LINC00672	long intergenic non-protein coding RNA 672 [Source:HGNC Symbol;Acc:HGNC:44353]	protein_coding	-0.656201	0.225903	0.987138
ENSG00000285771				-0.656073	0.248879	0.987138
ENSG00000277741	GOLGA6L17P	golgin A6 family-like 17, pseudogene [Source:HGNC Symbol;Acc:HGNC:49414]	transcribed_unprocessed_pseudogene	-0.655753	0.494895	0.995682
ENSG00000279145	AC011912.1		TEC	-0.655526	0.228738	0.987138
ENSG00000224307	AL161785.1		lincRNA	-0.65456	0.284746	0.987138
ENSG00000257084	MIR200CHG	MIR200C and MIR141 host gene [Source:HGNC Symbol;Acc:HGNC:53161]	lincRNA	-0.654559	0.0798581	0.986789
ENSG00000267681	AC135721.2		transcribed_processed_pseudogene	-0.654413	0.342071	0.987138
ENSG00000232070	TMEM253	transmembrane protein 253 [Source:HGNC Symbol;Acc:HGNC:32545]	protein_coding	-0.652946	0.321713	0.987138
ENSG00000272288	AL451165.2		antisense_RNA	-0.652845	0.140287	0.986789
ENSG00000102383	ZDHHC15	zinc finger DHHC-type containing 15 [Source:HGNC Symbol;Acc:HGNC:20342]	protein_coding	-0.652209	0.00881786	0.720135
ENSG00000138741	TRPC3	transient receptor potential cation channel subfamily C member 3 [Source:HGNC Symbol;Acc:HGNC:12335]	protein_coding	-0.651896	0.0648676	0.986789
ENSG00000139187	KLRG1	killer cell lectin like receptor G1 [Source:HGNC Symbol;Acc:HGNC:6380]	protein_coding	-0.65133	0.216957	0.987138
ENSG00000288093				-0.651003	0.303596	0.987138
ENSG00000206838	SNORA5A	small nucleolar RNA, H/ACA box 5A [Source:HGNC Symbol;Acc:HGNC:32588]	snoRNA	-0.650751	0.367058	0.98969
ENSG00000215018	COL28A1	collagen type XXVIII alpha 1 chain [Source:HGNC Symbol;Acc:HGNC:22442]	protein_coding	-0.650357	0.17982	0.986789
ENSG00000253954	HMGN1P38	high mobility group nucleosome binding domain 1 pseudogene 38 [Source:HGNC Symbol;Acc:HGNC:39422]	processed_pseudogene	-0.650163	0.33444	0.987138
ENSG00000286996				-0.649941	0.322536	0.987138
ENSG00000152611	CAPSL	calcyphosine like [Source:HGNC Symbol;Acc:HGNC:28375]	protein_coding	-0.649749	0.0782678	0.986789
ENSG00000196993	NPIPB9	nuclear pore complex interacting protein family member B9 [Source:HGNC Symbol;Acc:HGNC:41987]	protein_coding	-0.649601	0.224743	0.987138
ENSG00000169962	TAS1R3	taste 1 receptor member 3 [Source:HGNC Symbol;Acc:HGNC:15661]	protein_coding	-0.649439	0.101622	0.986789
ENSG00000263818	AC091178.1		transcribed_processed_pseudogene	-0.649252	0.190546	0.986789
ENSG00000233654	AC108047.1		antisense_RNA	-0.648346	0.0869979	0.986789
ENSG00000150637	CD226	CD226 molecule [Source:HGNC Symbol;Acc:HGNC:16961]	protein_coding	-0.648059	0.242985	0.987138
ENSG00000258701	LINC00638	long intergenic non-protein coding RNA 638 [Source:HGNC Symbol;Acc:HGNC:28325]	lincRNA	-0.647354	0.0280221	0.94902
ENSG00000284747	AL034417.4		antisense_RNA	-0.64729	0.255784	0.987138
ENSG00000260641	AC114811.2		antisense_RNA	-0.64706	0.335154	0.987138
ENSG00000230510	PPP5D1	PPP5 tetratricopeptide repeat domain containing 1 [Source:HGNC Symbol;Acc:HGNC:44209]	protein_coding	-0.645686	0.271645	0.987138
ENSG00000126467	TSKS	testis specific serine kinase substrate [Source:HGNC Symbol;Acc:HGNC:30719]	protein_coding	-0.645508	0.36747	0.98969
ENSG00000227617	CERS6-AS1	CERS6 antisense RNA 1 [Source:HGNC Symbol;Acc:HGNC:44485]	processed_transcript	-0.645227	0.235413	0.987138
ENSG00000124743	KLHL31	kelch like family member 31 [Source:HGNC Symbol;Acc:HGNC:21353]	protein_coding	-0.644625	0.107464	0.986789
ENSG00000103316	CRYM	crystallin mu [Source:HGNC Symbol;Acc:HGNC:2418]	protein_coding	-0.644027	0.40175	0.99557
ENSG00000165188	RNF183	ring finger protein 183 [Source:HGNC Symbol;Acc:HGNC:28721]	protein_coding	-0.643382	0.164274	0.986789
ENSG00000185811	IKZF1	IKAROS family zinc finger 1 [Source:HGNC Symbol;Acc:HGNC:13176]	protein_coding	-0.642664	0.119345	0.986789
ENSG00000251226	AP001999.1		lincRNA	-0.642344	0.13378	0.986789
ENSG00000236924	AL162411.1		lincRNA	-0.642157	0.152507	0.986789
ENSG00000261691	Z97986.1		antisense_RNA	-0.641579	0.40236	0.99557
ENSG00000104818	CGB2	chorionic gonadotropin beta subunit 2 [Source:HGNC Symbol;Acc:HGNC:16722]	protein_coding	-0.641011	0.186553	0.986789
ENSG00000279491	AP003733.4		TEC	-0.640291	0.281531	0.987138
ENSG00000155511	GRIA1	glutamate ionotropic receptor AMPA type subunit 1 [Source:HGNC Symbol;Acc:HGNC:4571]	protein_coding	-0.639037	0.549797	0.995682
ENSG00000258959	AL118558.1		antisense_RNA	-0.638879	0.416469	0.99557
ENSG00000258424	AL512791.1		antisense_RNA	-0.638588	0.269637	0.987138
ENSG00000221843	C2orf16	chromosome 2 open reading frame 16 [Source:HGNC Symbol;Acc:HGNC:25275]	protein_coding	-0.6376	0.621213	0.995682
ENSG00000137709	POU2F3	POU class 2 homeobox 3 [Source:HGNC Symbol;Acc:HGNC:19864]	protein_coding	-0.6372	0.406275	0.99557
ENSG00000124713	GNMT	glycine N-methyltransferase [Source:HGNC Symbol;Acc:HGNC:4415]	protein_coding	-0.636794	0.286105	0.987138
ENSG00000184524	CEND1	cell cycle exit and neuronal differentiation 1 [Source:HGNC Symbol;Acc:HGNC:24153]	protein_coding	-0.635917	0.288815	0.987138
ENSG00000253704	AC023632.2		lincRNA	-0.635332	0.347161	0.988212
ENSG00000253320	AZIN1-AS1	AZIN1 antisense RNA 1 [Source:HGNC Symbol;Acc:HGNC:51558]	antisense_RNA	-0.634492	0.0751587	0.986789
ENSG00000226043	AP000561.1		lincRNA	-0.634017	0.100894	0.986789
ENSG00000280138	AC027290.2		TEC	-0.633173	0.147082	0.986789
ENSG00000164458	T	T brachyury transcription factor [Source:HGNC Symbol;Acc:HGNC:11515]	protein_coding	-0.63313	0.161611	0.986789
ENSG00000232729	AC211433.1		processed_transcript	-0.632959	0.269126	0.987138
ENSG00000187144	SPATA21	spermatogenesis associated 21 [Source:HGNC Symbol;Acc:HGNC:28026]	protein_coding	-0.632947	0.394468	0.99557
ENSG00000272721	AC131235.3		antisense_RNA	-0.632573	0.396712	0.99557
ENSG00000245904	AC025164.2		antisense_RNA	-0.631562	0.331627	0.987138
ENSG00000213963	AC019080.1		sense_overlapping	-0.631293	0.0341471	0.958031
ENSG00000101017	CD40	CD40 molecule [Source:HGNC Symbol;Acc:HGNC:11919]	protein_coding	-0.631094	0.322426	0.987138
ENSG00000106772	PRUNE2	prune homolog 2 [Source:HGNC Symbol;Acc:HGNC:25209]	protein_coding	-0.630829	0.121316	0.986789
ENSG00000174130	TLR6	toll like receptor 6 [Source:HGNC Symbol;Acc:HGNC:16711]	protein_coding	-0.630422	0.162279	0.986789
ENSG00000274859	AC131238.1		antisense_RNA	-0.628201	0.400027	0.99557
ENSG00000215795	AL390728.2		processed_pseudogene	-0.627797	0.297053	0.987138
ENSG00000278921	EPB41L4A-AS2	EPB41L4A antisense RNA 2 (head to head) [Source:HGNC Symbol;Acc:HGNC:25643]	lincRNA	-0.62756	0.174059	0.986789
ENSG00000106633	GCK	glucokinase [Source:HGNC Symbol;Acc:HGNC:4195]	protein_coding	-0.62709	0.0237986	0.937576
ENSG00000261587	TMEM249	transmembrane protein 249 [Source:HGNC Symbol;Acc:HGNC:44155]	protein_coding	-0.62675	0.428157	0.995682
ENSG00000271533	Z83843.1		sense_intronic	-0.626411	0.0794548	0.986789
ENSG00000124260	MAGEA10	MAGE family member A10 [Source:HGNC Symbol;Acc:HGNC:6797]	protein_coding	-0.626394	0.00682462	0.681829
ENSG00000150672	DLG2	discs large MAGUK scaffold protein 2 [Source:HGNC Symbol;Acc:HGNC:2901]	protein_coding	-0.626388	0.0880265	0.986789
ENSG00000259881	AC092384.2		antisense_RNA	-0.625609	0.313249	0.987138
ENSG00000225969	ABHD11-AS1	ABHD11 antisense RNA 1 (tail to tail) [Source:HGNC Symbol;Acc:HGNC:18289]	transcribed_unitary_pseudogene	-0.625527	0.217934	0.987138
ENSG00000284740	AL645728.2		transcribed_unprocessed_pseudogene	-0.625459	0.269594	0.987138
ENSG00000264635	AP001020.2		sense_intronic	-0.625064	0.477164	0.995682
ENSG00000237399	PITRM1-AS1	PITRM1 antisense RNA 1 [Source:HGNC Symbol;Acc:HGNC:44675]	antisense_RNA	-0.624888	0.221105	0.987138
ENSG00000251247	ZNF345	zinc finger protein 345 [Source:HGNC Symbol;Acc:HGNC:16367]	protein_coding	-0.62436	0.00106451	0.392396
ENSG00000272702	AC010913.1		processed_transcript	-0.623928	0.462728	0.995682
ENSG00000229944	EIF4EP2	eukaryotic translation initiation factor 4E pseudogene 2 [Source:HGNC Symbol;Acc:HGNC:32428]	processed_pseudogene	-0.622278	0.378488	0.990255
ENSG00000224609	HSD52	uncharacterized LOC729467 [Source:NCBI gene;Acc:729467]	processed_transcript	-0.621769	0.451098	0.995682
ENSG00000260528	FAM157C	family with sequence similarity 157 member C (non-protein coding) [Source:HGNC Symbol;Acc:HGNC:34081]	lincRNA	-0.620609	0.154825	0.986789
ENSG00000205436	EXOC3L4	exocyst complex component 3 like 4 [Source:HGNC Symbol;Acc:HGNC:20120]	protein_coding	-0.620302	0.496446	0.995682
ENSG00000198483	ANKRD35	ankyrin repeat domain 35 [Source:HGNC Symbol;Acc:HGNC:26323]	protein_coding	-0.62009	0.071011	0.986789
ENSG00000241506	PSMC1P1	proteasome 26S subunit, ATPase 1 pseudogene 1 [Source:HGNC Symbol;Acc:HGNC:30147]	processed_pseudogene	-0.619844	0.172681	0.986789
ENSG00000182985	CADM1	cell adhesion molecule 1 [Source:HGNC Symbol;Acc:HGNC:5951]	protein_coding	-0.619615	0.190991	0.986789
ENSG00000259845	HERC2P10	hect domain and RLD 2 pseudogene 10 [Source:HGNC Symbol;Acc:HGNC:39056]	unprocessed_pseudogene	-0.619455	0.324181	0.987138
ENSG00000127928	GNGT1	G protein subunit gamma transducin 1 [Source:HGNC Symbol;Acc:HGNC:4411]	protein_coding	-0.618973	0.102444	0.986789
ENSG00000242866	STRC	stereocilin [Source:HGNC Symbol;Acc:HGNC:16035]	protein_coding	-0.618783	0.445337	0.995682
ENSG00000272054	AC007390.2		sense_intronic	-0.618614	0.2175	0.987138
ENSG00000204778	CBWD4P	COBW domain containing 4 pseudogene [Source:HGNC Symbol;Acc:HGNC:18520]	unprocessed_pseudogene	-0.618567	0.227672	0.987138
ENSG00000248592	TMEM110-MUSTN1	TMEM110-MUSTN1 readthrough [Source:HGNC Symbol;Acc:HGNC:38834]	protein_coding	-0.618207	0.325633	0.987138
ENSG00000182912	TSPEAR-AS2	TSPEAR antisense RNA 2 [Source:HGNC Symbol;Acc:HGNC:16428]	antisense_RNA	-0.617893	0.06461	0.986789
ENSG00000272186	AP003392.6		antisense_RNA	-0.615395	0.340127	0.987138
ENSG00000107147	KCNT1	potassium sodium-activated channel subfamily T member 1 [Source:HGNC Symbol;Acc:HGNC:18865]	protein_coding	-0.615117	0.301518	0.987138
ENSG00000105146	AURKC	aurora kinase C [Source:HGNC Symbol;Acc:HGNC:11391]	protein_coding	-0.615033	0.220132	0.987138
ENSG00000260249	AC007608.3		antisense_RNA	-0.614827	0.558681	0.995682
ENSG00000272768	AC004854.2		antisense_RNA	-0.614618	0.582406	0.995682
ENSG00000233155	HMGA1P8	high mobility group AT-hook 1 pseudogene 8 [Source:HGNC Symbol;Acc:HGNC:39183]	processed_pseudogene	-0.613777	0.489368	0.995682
ENSG00000264769	AC145207.8		antisense_RNA	-0.613764	0.414787	0.99557
ENSG00000226856	AC093901.1		lincRNA	-0.612495	0.389838	0.99557
ENSG00000214018	RRM2P3	ribonucleotide reductase M2 polypeptide pseudogene 3 [Source:HGNC Symbol;Acc:HGNC:10455]	processed_pseudogene	-0.612297	0.304418	0.987138
ENSG00000232023	LINC01807	long intergenic non-protein coding RNA 1807 [Source:HGNC Symbol;Acc:HGNC:52610]	lincRNA	-0.611979	0.0478193	0.986789
ENSG00000204758	AC008429.1		antisense_RNA	-0.611819	0.136271	0.986789
ENSG00000178031	ADAMTSL1	ADAMTS like 1 [Source:HGNC Symbol;Acc:HGNC:14632]	protein_coding	-0.611619	0.417556	0.99557
ENSG00000100628	ASB2	ankyrin repeat and SOCS box containing 2 [Source:HGNC Symbol;Acc:HGNC:16012]	protein_coding	-0.610819	0.130022	0.986789
ENSG00000260776	AC104758.3		transcribed_unprocessed_pseudogene	-0.609705	0.339276	0.987138
ENSG00000253327	RAD21-AS1	RAD21 antisense RNA 1 [Source:HGNC Symbol;Acc:HGNC:32158]	antisense_RNA	-0.609601	0.268268	0.987138
ENSG00000261114	AC012181.2		sense_intronic	-0.607092	0.499411	0.995682
ENSG00000272851	AC096772.1		antisense_RNA	-0.606496	0.34	0.987138
ENSG00000276997	AL513314.2		lincRNA	-0.606458	0.454532	0.995682
ENSG00000258427	RBM8B	RNA binding motif protein 8B pseudogene [Source:HGNC Symbol;Acc:HGNC:13426]	processed_pseudogene	-0.606424	0.482423	0.995682
ENSG00000178882	RFLNA	refilin A [Source:HGNC Symbol;Acc:HGNC:27051]	protein_coding	-0.605507	0.229878	0.987138
ENSG00000136688	IL36G	interleukin 36, gamma [Source:HGNC Symbol;Acc:HGNC:15741]	protein_coding	-0.605378	0.474285	0.995682
ENSG00000181524	RPL24P4	ribosomal protein L24 pseudogene 4 [Source:HGNC Symbol;Acc:HGNC:21371]	processed_pseudogene	-0.605124	0.242334	0.987138
ENSG00000204389	HSPA1A	heat shock protein family A (Hsp70) member 1A [Source:HGNC Symbol;Acc:HGNC:5232]	protein_coding	-0.603325	0.00507302	0.632402
ENSG00000233885	YEATS2-AS1	YEATS2 antisense RNA 1 [Source:HGNC Symbol;Acc:HGNC:41101]	antisense_RNA	-0.60324	0.322775	0.987138
ENSG00000245975	AC090515.2		lincRNA	-0.602368	0.260357	0.987138
ENSG00000270964	AC016355.1		lincRNA	-0.601993	0.0911277	0.986789
ENSG00000261649	GOLGA6L7P	golgin A6 family-like 7, pseudogene [Source:HGNC Symbol;Acc:HGNC:37442]	protein_coding	-0.601116	0.0201593	0.91465
ENSG00000196482	ESRRG	estrogen related receptor gamma [Source:HGNC Symbol;Acc:HGNC:3474]	protein_coding	-0.601027	0.0997578	0.986789
ENSG00000113327	GABRG2	gamma-aminobutyric acid type A receptor gamma2 subunit [Source:HGNC Symbol;Acc:HGNC:4087]	protein_coding	-0.599404	0.0819921	0.986789
ENSG00000140090	SLC24A4	solute carrier family 24 member 4 [Source:HGNC Symbol;Acc:HGNC:10978]	protein_coding	-0.598715	0.346775	0.988212
ENSG00000149256	TENM4	teneurin transmembrane protein 4 [Source:HGNC Symbol;Acc:HGNC:29945]	protein_coding	-0.597036	0.285993	0.987138
ENSG00000212724	KRTAP2-3	keratin associated protein 2-3 [Source:HGNC Symbol;Acc:HGNC:18906]	protein_coding	-0.596847	0.512504	0.995682
ENSG00000215914	MMP23A	matrix metallopeptidase 23A (pseudogene) [Source:HGNC Symbol;Acc:HGNC:7170]	unprocessed_pseudogene	-0.596366	0.267044	0.987138
ENSG00000229931	AL137003.1		antisense_RNA	-0.596272	0.481887	0.995682
ENSG00000153885	KCTD15	potassium channel tetramerization domain containing 15 [Source:HGNC Symbol;Acc:HGNC:23297]	protein_coding	-0.596193	0.0310331	0.957054
ENSG00000127129	EDN2	endothelin 2 [Source:HGNC Symbol;Acc:HGNC:3177]	protein_coding	-0.596102	0.0694876	0.986789
ENSG00000225206	MIR137HG	MIR137 host gene [Source:HGNC Symbol;Acc:HGNC:42871]	lincRNA	-0.593951	0.231341	0.987138
ENSG00000063015	SEZ6	seizure related 6 homolog [Source:HGNC Symbol;Acc:HGNC:15955]	protein_coding	-0.59394	0.287428	0.987138
ENSG00000236078	LINC01447	long intergenic non-protein coding RNA 1447 [Source:HGNC Symbol;Acc:HGNC:50783]	lincRNA	-0.593569	0.316561	0.987138
ENSG00000268262	AC011445.1		sense_overlapping	-0.592612	0.271229	0.987138
ENSG00000196415	PRTN3	proteinase 3 [Source:HGNC Symbol;Acc:HGNC:9495]	protein_coding	-0.592452	0.305517	0.987138
ENSG00000002587	HS3ST1	heparan sulfate-glucosamine 3-sulfotransferase 1 [Source:HGNC Symbol;Acc:HGNC:5194]	protein_coding	-0.592353	0.0542309	0.986789
ENSG00000249421	ADAMTS19-AS1	ADAMTS19 antisense RNA 1 [Source:HGNC Symbol;Acc:HGNC:40797]	antisense_RNA	-0.591911	0.332876	0.987138
ENSG00000188738	FSIP2	fibrous sheath interacting protein 2 [Source:HGNC Symbol;Acc:HGNC:21675]	protein_coding	-0.591867	0.0220799	0.928503
ENSG00000226853	AC010894.2		lincRNA	-0.591508	0.260938	0.987138
ENSG00000283674	AC068587.6		processed_transcript	-0.591505	0.0335106	0.958031
ENSG00000167612	ANKRD33	ankyrin repeat domain 33 [Source:HGNC Symbol;Acc:HGNC:13788]	protein_coding	-0.590317	0.0834454	0.986789
ENSG00000235043	TECRP1	trans-2,3-enoyl-CoA reductase pseudogene 1 [Source:HGNC Symbol;Acc:HGNC:44050]	processed_pseudogene	-0.5902	0.381213	0.991603
ENSG00000272742	AC135457.1		antisense_RNA	-0.590142	0.40857	0.99557
ENSG00000257342	AC025165.2		antisense_RNA	-0.589481	0.246738	0.987138
ENSG00000115896	PLCL1	phospholipase C like 1 (inactive) [Source:HGNC Symbol;Acc:HGNC:9063]	protein_coding	-0.589321	0.105729	0.986789
ENSG00000286883				-0.589274	0.547129	0.995682
ENSG00000258815	AC131532.1		lincRNA	-0.588446	0.254821	0.987138
ENSG00000144407	PTH2R	parathyroid hormone 2 receptor [Source:HGNC Symbol;Acc:HGNC:9609]	protein_coding	-0.587979	0.547878	0.995682
ENSG00000214432	AC068831.1		antisense_RNA	-0.587297	0.397928	0.99557
ENSG00000273142	AC073335.2		lincRNA	-0.587284	0.160776	0.986789
ENSG00000178715	AL450998.1		processed_pseudogene	-0.586982	0.346993	0.988212
ENSG00000286522				-0.586136	0.107504	0.986789
ENSG00000257607	AC073957.2		antisense_RNA	-0.585933	0.269935	0.987138
ENSG00000258232	AC125611.3		antisense_RNA	-0.585658	0.242501	0.987138
ENSG00000204950	LRRC10B	leucine rich repeat containing 10B [Source:HGNC Symbol;Acc:HGNC:37215]	protein_coding	-0.585157	0.0803686	0.986789
ENSG00000246174	KCTD21-AS1	KCTD21 antisense RNA 1 [Source:HGNC Symbol;Acc:HGNC:48674]	antisense_RNA	-0.584906	0.0171608	0.894114
ENSG00000233058	LINC00884	long intergenic non-protein coding RNA 884 [Source:HGNC Symbol;Acc:HGNC:48570]	antisense_RNA	-0.584734	0.357258	0.98969
ENSG00000265982	AC103810.3		unprocessed_pseudogene	-0.58441	0.205375	0.987138
ENSG00000174326	SLC16A11	solute carrier family 16 member 11 [Source:HGNC Symbol;Acc:HGNC:23093]	protein_coding	-0.58414	0.00705165	0.700898
ENSG00000214827	MTCP1	mature T-cell proliferation 1 [Source:HGNC Symbol;Acc:HGNC:7423]	protein_coding	-0.584069	0.121968	0.986789
ENSG00000242337	TFP1	transferrin pseudogene 1 [Source:HGNC Symbol;Acc:HGNC:11759]	transcribed_unprocessed_pseudogene	-0.583551	0.476814	0.995682
ENSG00000286753				-0.58145	0.361274	0.98969
ENSG00000179071	CCDC89	coiled-coil domain containing 89 [Source:HGNC Symbol;Acc:HGNC:26762]	protein_coding	-0.579947	0.186942	0.986789
ENSG00000128346	C22orf23	chromosome 22 open reading frame 23 [Source:HGNC Symbol;Acc:HGNC:18589]	protein_coding	-0.578669	0.25283	0.987138
ENSG00000089116	LHX5	LIM homeobox 5 [Source:HGNC Symbol;Acc:HGNC:14216]	protein_coding	-0.578559	0.0930869	0.986789
ENSG00000254438	AC022240.1		lincRNA	-0.578527	0.595778	0.995682
ENSG00000249526	AC008667.1		lincRNA	-0.578199	0.480774	0.995682
ENSG00000231890	DARS-AS1	DARS antisense RNA 1 [Source:HGNC Symbol;Acc:HGNC:40170]	antisense_RNA	-0.576679	0.0433807	0.986789
ENSG00000128886	ELL3	elongation factor for RNA polymerase II 3 [Source:HGNC Symbol;Acc:HGNC:23113]	protein_coding	-0.576361	0.303218	0.987138
ENSG00000241081	AF111169.1		processed_pseudogene	-0.5762	0.382736	0.99219
ENSG00000081041	CXCL2	C-X-C motif chemokine ligand 2 [Source:HGNC Symbol;Acc:HGNC:4603]	protein_coding	-0.576097	0.427997	0.995682
ENSG00000243024	AC012158.1		transcribed_processed_pseudogene	-0.57582	0.387614	0.994412
ENSG00000176909	MAMSTR	MEF2 activating motif and SAP domain containing transcriptional regulator [Source:HGNC Symbol;Acc:HGNC:26689]	protein_coding	-0.575292	0.0747681	0.986789
ENSG00000267042	AC100793.2		antisense_RNA	-0.575131	0.417508	0.99557
ENSG00000099399	MAGEB2	MAGE family member B2 [Source:HGNC Symbol;Acc:HGNC:6809]	protein_coding	-0.573503	0.559111	0.995682
ENSG00000082684	SEMA5B	semaphorin 5B [Source:HGNC Symbol;Acc:HGNC:10737]	protein_coding	-0.572783	0.422651	0.99557
ENSG00000268001	CARD8-AS1	CARD8 antisense RNA 1 [Source:HGNC Symbol;Acc:HGNC:51408]	antisense_RNA	-0.572541	0.127468	0.986789
ENSG00000280064	AC130304.1		TEC	-0.57206	0.536671	0.995682
ENSG00000197301	AC090673.1		antisense_RNA	-0.571334	0.443863	0.995682
ENSG00000179902	C1orf194	chromosome 1 open reading frame 194 [Source:HGNC Symbol;Acc:HGNC:32331]	protein_coding	-0.569301	0.598272	0.995682
ENSG00000006555	TTC22	tetratricopeptide repeat domain 22 [Source:HGNC Symbol;Acc:HGNC:26067]	protein_coding	-0.568955	0.106324	0.986789
ENSG00000189052	CGB5	chorionic gonadotropin beta subunit 5 [Source:HGNC Symbol;Acc:HGNC:16452]	protein_coding	-0.568782	0.699559	0.997196
ENSG00000105251	SHD	Src homology 2 domain containing transforming protein D [Source:HGNC Symbol;Acc:HGNC:30633]	protein_coding	-0.568467	0.0438059	0.986789
ENSG00000271141	AC010680.4		lincRNA	-0.567894	0.363695	0.98969
ENSG00000272841	AL139393.2		antisense_RNA	-0.567251	0.0460926	0.986789
ENSG00000214553	LRRC37A11P	leucine rich repeat containing 37 member A11, pseudogene [Source:HGNC Symbol;Acc:HGNC:43815]	transcribed_unprocessed_pseudogene	-0.565781	0.10044	0.986789
ENSG00000272620	AFAP1-AS1	AFAP1 antisense RNA 1 [Source:HGNC Symbol;Acc:HGNC:28141]	antisense_RNA	-0.56514	0.56074	0.995682
ENSG00000172717	FAM71D	family with sequence similarity 71 member D [Source:HGNC Symbol;Acc:HGNC:20101]	protein_coding	-0.564863	0.473053	0.995682
ENSG00000274191	AC026333.4		lincRNA	-0.564857	0.275301	0.987138
ENSG00000249955	AC084866.1		antisense_RNA	-0.564632	0.592914	0.995682
ENSG00000261360	AC010491.1		antisense_RNA	-0.564622	0.434269	0.995682
ENSG00000221953	C1orf229	chromosome 1 open reading frame 229 [Source:HGNC Symbol;Acc:HGNC:33759]	lincRNA	-0.564591	0.325408	0.987138
ENSG00000273415	AP000904.1		lincRNA	-0.56458	0.569003	0.995682
ENSG00000287530				-0.564328	0.15032	0.986789
ENSG00000258077	AC078923.1		lincRNA	-0.563941	0.296492	0.987138
ENSG00000241057	AC004951.3		transcribed_unprocessed_pseudogene	-0.563929	0.368852	0.98969
ENSG00000235904	RBMS3-AS3	RBMS3 antisense RNA 3 [Source:HGNC Symbol;Acc:HGNC:39989]	antisense_RNA	-0.563763	0.333122	0.987138
ENSG00000140379	BCL2A1	BCL2 related protein A1 [Source:HGNC Symbol;Acc:HGNC:991]	protein_coding	-0.563762	0.613603	0.995682
ENSG00000175773	AP002986.1		lincRNA	-0.562577	0.565445	0.995682
ENSG00000286813				-0.562494	0.410009	0.99557
ENSG00000277561	GOLGA8IP	golgin A8 family member I, pseudogene [Source:HGNC Symbol;Acc:HGNC:26660]	transcribed_unprocessed_pseudogene	-0.562477	0.432201	0.995682
ENSG00000081138	CDH7	cadherin 7 [Source:HGNC Symbol;Acc:HGNC:1766]	protein_coding	-0.562181	0.00540323	0.64299
ENSG00000237082	COX5BP6	cytochrome c oxidase subunit 5B pseudogene 6 [Source:HGNC Symbol;Acc:HGNC:2275]	processed_pseudogene	-0.561414	0.532038	0.995682
ENSG00000262904	TMPOP2	thymopoietin pseudogene 2 [Source:HGNC Symbol;Acc:HGNC:50860]	processed_pseudogene	-0.559879	0.371965	0.98969
ENSG00000100739	BDKRB1	bradykinin receptor B1 [Source:HGNC Symbol;Acc:HGNC:1029]	protein_coding	-0.559873	0.483956	0.995682
ENSG00000277693	AP003900.1		lincRNA	-0.559505	0.2299	0.987138
ENSG00000160255	ITGB2	integrin subunit beta 2 [Source:HGNC Symbol;Acc:HGNC:6155]	protein_coding	-0.559376	0.244341	0.987138
ENSG00000186897	C1QL4	complement C1q like 4 [Source:HGNC Symbol;Acc:HGNC:31416]	protein_coding	-0.55815	0.026719	0.945012
ENSG00000187952	HS6ST1P1	heparan sulfate 6-O-sulfotransferase 1 pseudogene 1 [Source:HGNC Symbol;Acc:HGNC:31835]	processed_pseudogene	-0.558085	0.196064	0.987138
ENSG00000286638				-0.557938	0.232348	0.987138
ENSG00000137090	DMRT1	doublesex and mab-3 related transcription factor 1 [Source:HGNC Symbol;Acc:HGNC:2934]	protein_coding	-0.557284	0.158079	0.986789
ENSG00000181790	ADGRB1	adhesion G protein-coupled receptor B1 [Source:HGNC Symbol;Acc:HGNC:943]	protein_coding	-0.55701	0.152225	0.986789
ENSG00000283930	AL117339.5		protein_coding	-0.556901	0.218268	0.987138
ENSG00000278831	AL513190.1		antisense_RNA	-0.556115	0.414837	0.99557
ENSG00000272954	AP000553.1		sense_intronic	-0.555705	0.302892	0.987138
ENSG00000162755	KLHDC9	kelch domain containing 9 [Source:HGNC Symbol;Acc:HGNC:28489]	protein_coding	-0.554928	0.00921678	0.737135
ENSG00000266916	ZNF793-AS1	ZNF793 antisense RNA 1 (head to head) [Source:HGNC Symbol;Acc:HGNC:51303]	antisense_RNA	-0.554697	0.200715	0.987138
ENSG00000260179	AL162741.1		lincRNA	-0.554366	0.309153	0.987138
ENSG00000286116				-0.554291	0.378269	0.990204
ENSG00000232046	LINC01798	long intergenic non-protein coding RNA 1798 [Source:HGNC Symbol;Acc:HGNC:52588]	lincRNA	-0.553591	0.191777	0.986789
ENSG00000107954	NEURL1	neuralized E3 ubiquitin protein ligase 1 [Source:HGNC Symbol;Acc:HGNC:7761]	protein_coding	-0.553169	0.188568	0.986789
ENSG00000259341	AC015660.1		lincRNA	-0.553149	0.0294655	0.957054
ENSG00000215769	ARHGAP27P1-BPTFP1-KPNA2P3	ARHGAP27P1-BPTFP1-KPNA2P3 readthrough, transcribed pseudogene [Source:HGNC Symbol;Acc:HGNC:52873]	processed_transcript	-0.553106	0.109284	0.986789
ENSG00000226121	AC009487.2		processed_pseudogene	-0.552715	0.293791	0.987138
ENSG00000258682	AL132989.1		sense_overlapping	-0.552692	0.539668	0.995682
ENSG00000272909	AL122035.2		antisense_RNA	-0.552413	0.174183	0.986789
ENSG00000214121	PRDX1P1	peroxiredoxin 1 pseudogene 1 [Source:HGNC Symbol;Acc:HGNC:11711]	processed_pseudogene	-0.551993	0.387531	0.994412
ENSG00000230092	AL669831.4		transcribed_unprocessed_pseudogene	-0.551686	0.452863	0.995682
ENSG00000235558	AC146949.1		unprocessed_pseudogene	-0.55145	0.460287	0.995682
ENSG00000207561	MIR635	microRNA 635 [Source:HGNC Symbol;Acc:HGNC:32891]	miRNA	-0.55115	0.525325	0.995682
ENSG00000268047	AC018766.1		antisense_RNA	-0.550403	0.380492	0.99062
ENSG00000280173	AC104447.1		TEC	-0.548578	0.112133	0.986789
ENSG00000144648	ACKR2	atypical chemokine receptor 2 [Source:HGNC Symbol;Acc:HGNC:1565]	protein_coding	-0.548294	0.0350121	0.958031
ENSG00000236409	NRADDP	neurotrophin receptor associated death domain, pseudogene [Source:HGNC Symbol;Acc:HGNC:19337]	transcribed_unitary_pseudogene	-0.547127	0.42797	0.995682
ENSG00000286519				-0.546457	0.382917	0.99219
ENSG00000287538				-0.546357	0.200878	0.987138
ENSG00000267640	AC016582.3		transcribed_unprocessed_pseudogene	-0.54625	0.0340922	0.958031
ENSG00000118298	CA14	carbonic anhydrase 14 [Source:HGNC Symbol;Acc:HGNC:1372]	protein_coding	-0.546015	0.189324	0.986789
ENSG00000284052	AC006460.2		bidirectional_promoter_lncRNA	-0.545983	0.25253	0.987138
ENSG00000262420	AC007613.1		antisense_RNA	-0.545565	0.454871	0.995682
ENSG00000145949	MYLK4	myosin light chain kinase family member 4 [Source:HGNC Symbol;Acc:HGNC:27972]	protein_coding	-0.545125	0.437592	0.995682
ENSG00000231205	ZNF826P	zinc finger protein 826, pseudogene [Source:HGNC Symbol;Acc:HGNC:33875]	transcribed_unprocessed_pseudogene	-0.544753	0.47991	0.995682
ENSG00000135333	EPHA7	EPH receptor A7 [Source:HGNC Symbol;Acc:HGNC:3390]	protein_coding	-0.544438	0.0183026	0.91465
ENSG00000269235	ZNF350-AS1	ZNF350 antisense RNA 1 [Source:HGNC Symbol;Acc:HGNC:48598]	antisense_RNA	-0.544043	0.353995	0.98969
ENSG00000259952	AC009133.2		antisense_RNA	-0.543047	0.161014	0.986789
ENSG00000015479	MATR3	matrin 3 [Source:HGNC Symbol;Acc:HGNC:6912]	protein_coding	-0.542846	0.0432101	0.986789
ENSG00000223553	SMPD4P1	sphingomyelin phosphodiesterase 4 pseudogene 1 [Source:HGNC Symbol;Acc:HGNC:39673]	transcribed_unprocessed_pseudogene	-0.542524	0.391408	0.99557
ENSG00000188095	MESP2	mesoderm posterior bHLH transcription factor 2 [Source:HGNC Symbol;Acc:HGNC:29659]	protein_coding	-0.542335	0.11347	0.986789
ENSG00000275549	STPG3-AS1	STPG3 antisense RNA 1 [Source:HGNC Symbol;Acc:HGNC:51176]	antisense_RNA	-0.542257	0.0122543	0.816199
ENSG00000264049	MIR4737	microRNA 4737 [Source:HGNC Symbol;Acc:HGNC:41669]	miRNA	-0.542179	0.285403	0.987138
ENSG00000260018	AC040169.1		antisense_RNA	-0.542174	0.299702	0.987138
ENSG00000274987	AC092794.1		antisense_RNA	-0.541955	0.46562	0.995682
ENSG00000214534	ZNF705E	zinc finger protein 705E [Source:HGNC Symbol;Acc:HGNC:33203]	protein_coding	-0.541812	0.58542	0.995682
ENSG00000186787	SPIN2B	spindlin family member 2B [Source:HGNC Symbol;Acc:HGNC:33147]	protein_coding	-0.541769	0.0261442	0.940877
ENSG00000261079	AC009053.2		lincRNA	-0.541382	0.421551	0.99557
ENSG00000267121	AC008105.3		antisense_RNA	-0.541271	0.0121749	0.816199
ENSG00000100505	TRIM9	tripartite motif containing 9 [Source:HGNC Symbol;Acc:HGNC:16288]	protein_coding	-0.540557	0.0341898	0.958031
ENSG00000262619	LINC00621	long intergenic non-protein coding RNA 621 [Source:HGNC Symbol;Acc:HGNC:44227]	lincRNA	-0.540324	0.208835	0.987138
ENSG00000253549	CA3-AS1	CA3 antisense RNA 1 [Source:HGNC Symbol;Acc:HGNC:51657]	antisense_RNA	-0.539541	0.25577	0.987138
ENSG00000145626	UGT3A1	UDP glycosyltransferase family 3 member A1 [Source:HGNC Symbol;Acc:HGNC:26625]	protein_coding	-0.539505	0.174973	0.986789
ENSG00000260128	ULK4P2	ULK4 pseudogene 2 [Source:HGNC Symbol;Acc:HGNC:15776]	transcribed_unprocessed_pseudogene	-0.539476	0.102144	0.986789
ENSG00000267169	AC022098.1		antisense_RNA	-0.539448	0.0499274	0.986789
ENSG00000206417	H1FX-AS1	H1FX antisense RNA 1 [Source:HGNC Symbol;Acc:HGNC:27953]	antisense_RNA	-0.539316	0.0717094	0.986789
ENSG00000267221	C17orf113	chromosome 17 open reading frame 113 [Source:HGNC Symbol;Acc:HGNC:53437]	protein_coding	-0.538753	0.00739825	0.713398
ENSG00000271888	AL136162.1		lincRNA	-0.538695	0.411317	0.99557
ENSG00000286473				-0.538682	0.550447	0.995682
ENSG00000033122	LRRC7	leucine rich repeat containing 7 [Source:HGNC Symbol;Acc:HGNC:18531]	protein_coding	-0.538075	0.124863	0.986789
ENSG00000258670	AL049874.3		antisense_RNA	-0.537719	0.660812	0.995682
ENSG00000261051	AC107021.2		sense_overlapping	-0.537644	0.177315	0.986789
ENSG00000267436	AC005786.3		antisense_RNA	-0.537589	0.273735	0.987138
ENSG00000234409	CCDC188	coiled-coil domain containing 188 [Source:HGNC Symbol;Acc:HGNC:51899]	protein_coding	-0.536207	0.503828	0.995682
ENSG00000125122	LRRC29	leucine rich repeat containing 29 [Source:HGNC Symbol;Acc:HGNC:13605]	protein_coding	-0.536163	0.0504222	0.986789
ENSG00000169302	STK32A	serine/threonine kinase 32A [Source:HGNC Symbol;Acc:HGNC:28317]	protein_coding	-0.536059	0.599998	0.995682
ENSG00000227540	DNAJC9-AS1	DNAJC9 antisense RNA 1 [Source:NCBI gene;Acc:414245]	antisense_RNA	-0.536057	0.19881	0.987138
ENSG00000272195	AL356512.1		antisense_RNA	-0.535754	0.452806	0.995682
ENSG00000262663	AC087222.1		lincRNA	-0.534961	0.487633	0.995682
ENSG00000166924	NYAP1	neuronal tyrosine phosphorylated phosphoinositide-3-kinase adaptor 1 [Source:HGNC Symbol;Acc:HGNC:22009]	protein_coding	-0.53404	0.0240188	0.937576
ENSG00000272842	AL391834.1		antisense_RNA	-0.533963	0.39783	0.99557
ENSG00000182798	MAGEB17	MAGE family member B17 [Source:HGNC Symbol;Acc:HGNC:17418]	protein_coding	-0.53395	0.373185	0.98969
ENSG00000162761	LMX1A	LIM homeobox transcription factor 1 alpha [Source:HGNC Symbol;Acc:HGNC:6653]	protein_coding	-0.533861	0.448689	0.995682
ENSG00000250237	AC010273.2		lincRNA	-0.533842	0.446105	0.995682
ENSG00000285887				-0.533511	0.203997	0.987138
ENSG00000251595	ABCA11P	ATP binding cassette subfamily A member 11, pseudogene [Source:HGNC Symbol;Acc:HGNC:31]	transcribed_processed_pseudogene	-0.532267	0.200293	0.987138
ENSG00000257275	AL139020.1		antisense_RNA	-0.531942	0.363027	0.98969
ENSG00000279425	AC092279.2		TEC	-0.531648	0.51874	0.995682
ENSG00000213830	CFL1P5	cofilin 1 pseudogene 5 [Source:HGNC Symbol;Acc:HGNC:1877]	processed_pseudogene	-0.531615	0.452017	0.995682
ENSG00000272763	AC103702.2		lincRNA	-0.530928	0.338302	0.987138
ENSG00000223839	FAM95B1	family with sequence similarity 95 member B1 [Source:HGNC Symbol;Acc:HGNC:32318]	lincRNA	-0.530584	0.386378	0.993144
ENSG00000245293	AC096564.1		antisense_RNA	-0.530447	0.193073	0.986789
ENSG00000046889	PREX2	phosphatidylinositol-3,4,5-trisphosphate dependent Rac exchange factor 2 [Source:HGNC Symbol;Acc:HGNC:22950]	protein_coding	-0.530391	0.0551799	0.986789
ENSG00000148408	CACNA1B	calcium voltage-gated channel subunit alpha1 B [Source:HGNC Symbol;Acc:HGNC:1389]	protein_coding	-0.529805	0.0102991	0.780965
ENSG00000131409	LRRC4B	leucine rich repeat containing 4B [Source:HGNC Symbol;Acc:HGNC:25042]	protein_coding	-0.529289	0.608457	0.995682
ENSG00000273253	AL022328.4		antisense_RNA	-0.52814	0.0494011	0.986789
ENSG00000231587	SNORD62B	small nucleolar RNA, C/D box 62B [Source:HGNC Symbol;Acc:HGNC:23031]	snoRNA	-0.528016	0.426176	0.995682
ENSG00000280107	AL022393.1		TEC	-0.527807	0.357597	0.98969
ENSG00000229539	AL353194.1		antisense_RNA	-0.527393	0.351383	0.98969
ENSG00000123297	TSFM	Ts translation elongation factor, mitochondrial [Source:HGNC Symbol;Acc:HGNC:12367]	protein_coding	-0.527189	0.236806	0.987138
ENSG00000261606	AC091230.1		processed_transcript	-0.527149	0.367967	0.98969
ENSG00000215492	HNRNPA1P7	heterogeneous nuclear ribonucleoprotein A1 pseudogene 7 [Source:HGNC Symbol;Acc:HGNC:31015]	processed_pseudogene	-0.5265	0.0891936	0.986789
ENSG00000281501	AC104662.3		antisense_RNA	-0.526367	0.16535	0.986789
ENSG00000274641	HIST1H2BO	histone cluster 1 H2B family member o [Source:HGNC Symbol;Acc:HGNC:4758]	protein_coding	-0.525948	0.0446676	0.986789
ENSG00000172458	IL17D	interleukin 17D [Source:HGNC Symbol;Acc:HGNC:5984]	protein_coding	-0.525869	0.315932	0.987138
ENSG00000229132	EIF4A1P10	eukaryotic translation initiation factor 4A1 pseudogene 10 [Source:HGNC Symbol;Acc:HGNC:37930]	processed_pseudogene	-0.525197	0.354665	0.98969
ENSG00000266928	AC020905.1		lincRNA	-0.525181	0.297935	0.987138
ENSG00000250397	AP006623.1		antisense_RNA	-0.524009	0.528622	0.995682
ENSG00000280161	AC022413.1		TEC	-0.523489	0.196907	0.987138
ENSG00000228672	PROB1	proline rich basic protein 1 [Source:HGNC Symbol;Acc:HGNC:41906]	protein_coding	-0.523027	0.0474621	0.986789
ENSG00000157851	DPYSL5	dihydropyrimidinase like 5 [Source:HGNC Symbol;Acc:HGNC:20637]	protein_coding	-0.522709	0.0467485	0.986789
ENSG00000227799	AC012358.2		processed_pseudogene	-0.522639	0.343552	0.987138
ENSG00000256364	AC069234.2		antisense_RNA	-0.522148	0.184306	0.986789
ENSG00000058673	ZC3H11A	zinc finger CCCH-type containing 11A [Source:HGNC Symbol;Acc:HGNC:29093]	protein_coding	-0.521812	0.456967	0.995682
ENSG00000287966				-0.521706	0.157106	0.986789
ENSG00000267197	AC011461.1		sense_intronic	-0.520546	0.489133	0.995682
ENSG00000137691	C11orf70	chromosome 11 open reading frame 70 [Source:HGNC Symbol;Acc:HGNC:28188]	protein_coding	-0.520392	0.189015	0.986789
ENSG00000203865	ATP1A1-AS1	ATP1A1 antisense RNA 1 [Source:HGNC Symbol;Acc:HGNC:28262]	processed_transcript	-0.519879	0.0236101	0.937576
ENSG00000059377	TBXAS1	thromboxane A synthase 1 [Source:HGNC Symbol;Acc:HGNC:11609]	protein_coding	-0.519801	0.392719	0.99557
ENSG00000170786	SDR16C5	short chain dehydrogenase/reductase family 16C member 5 [Source:HGNC Symbol;Acc:HGNC:30311]	protein_coding	-0.519581	0.151461	0.986789
ENSG00000227811	FAM212B-AS1	FAM212B antisense RNA 1 [Source:HGNC Symbol;Acc:HGNC:49446]	antisense_RNA	-0.519163	0.289092	0.987138
ENSG00000084453	SLCO1A2	solute carrier organic anion transporter family member 1A2 [Source:HGNC Symbol;Acc:HGNC:10956]	protein_coding	-0.519097	0.49423	0.995682
ENSG00000120949	TNFRSF8	TNF receptor superfamily member 8 [Source:HGNC Symbol;Acc:HGNC:11923]	protein_coding	-0.518888	0.553676	0.995682
ENSG00000277368	AL138966.2		antisense_RNA	-0.518434	0.540528	0.995682
ENSG00000260465	AC018557.1		antisense_RNA	-0.51823	0.432304	0.995682
ENSG00000224295	OLFM5P	olfactomedin family member 5, pseudogene [Source:HGNC Symbol;Acc:HGNC:51927]	unprocessed_pseudogene	-0.518147	0.584844	0.995682
ENSG00000257497	AC121761.1		antisense_RNA	-0.518107	0.377926	0.990182
ENSG00000274259	AL662799.1		antisense_RNA	-0.517402	0.489741	0.995682
ENSG00000283189	AC104452.1		protein_coding	-0.516824	0.362469	0.98969
ENSG00000228137	AP001469.2		antisense_RNA	-0.516159	0.418674	0.99557
ENSG00000106631	MYL7	myosin light chain 7 [Source:HGNC Symbol;Acc:HGNC:21719]	protein_coding	-0.515684	0.473411	0.995682
ENSG00000235831	BHLHE40-AS1	BHLHE40 antisense RNA 1 [Source:HGNC Symbol;Acc:HGNC:44471]	antisense_RNA	-0.515583	0.362422	0.98969
ENSG00000260244	AC104083.1		sense_overlapping	-0.514975	0.498116	0.995682
ENSG00000138378	STAT4	signal transducer and activator of transcription 4 [Source:HGNC Symbol;Acc:HGNC:11365]	protein_coding	-0.514751	0.358133	0.98969
ENSG00000006071	ABCC8	ATP binding cassette subfamily C member 8 [Source:HGNC Symbol;Acc:HGNC:59]	protein_coding	-0.514156	0.31384	0.987138
ENSG00000280106	AC008555.8		TEC	-0.513975	0.24852	0.987138
ENSG00000004848	ARX	aristaless related homeobox [Source:HGNC Symbol;Acc:HGNC:18060]	protein_coding	-0.513623	0.353144	0.98969
ENSG00000245112	SMARCA5-AS1	SMARCA5 antisense RNA 1 [Source:HGNC Symbol;Acc:HGNC:39982]	antisense_RNA	-0.513063	0.509702	0.995682
ENSG00000186603	HPDL	4-hydroxyphenylpyruvate dioxygenase like [Source:HGNC Symbol;Acc:HGNC:28242]	protein_coding	-0.513054	0.14353	0.986789
ENSG00000183813	CCR4	C-C motif chemokine receptor 4 [Source:HGNC Symbol;Acc:HGNC:1605]	protein_coding	-0.513051	0.0348985	0.958031
ENSG00000207757	MIR93	microRNA 93 [Source:HGNC Symbol;Acc:HGNC:31645]	miRNA	-0.512877	0.581983	0.995682
ENSG00000280407	AC132872.4		TEC	-0.512498	0.216904	0.987138
ENSG00000197813	AC011450.1		lincRNA	-0.512325	0.258639	0.987138
ENSG00000226360	AC096919.1		processed_pseudogene	-0.51221	0.0966428	0.986789
ENSG00000121769	FABP3	fatty acid binding protein 3 [Source:HGNC Symbol;Acc:HGNC:3557]	protein_coding	-0.512106	0.572746	0.995682
ENSG00000241170	AP001992.1		transcribed_processed_pseudogene	-0.510918	0.376007	0.990174
ENSG00000134516	DOCK2	dedicator of cytokinesis 2 [Source:HGNC Symbol;Acc:HGNC:2988]	protein_coding	-0.510567	0.547236	0.995682
ENSG00000265112	MIR3153	microRNA 3153 [Source:HGNC Symbol;Acc:HGNC:38289]	miRNA	-0.510268	0.510337	0.995682
ENSG00000126246	IGFLR1	IGF like family receptor 1 [Source:HGNC Symbol;Acc:HGNC:23620]	protein_coding	-0.510227	0.326211	0.987138
ENSG00000166473	PKD1L2	polycystin 1 like 2 (gene/pseudogene) [Source:HGNC Symbol;Acc:HGNC:21715]	polymorphic_pseudogene	-0.509838	0.455007	0.995682
ENSG00000231066	NPM1P9	nucleophosmin 1 pseudogene 9 [Source:HGNC Symbol;Acc:HGNC:7929]	processed_pseudogene	-0.509697	0.453582	0.995682
ENSG00000244716	BX679664.3		processed_pseudogene	-0.509663	0.190782	0.986789
ENSG00000272870	AC097534.2		antisense_RNA	-0.509551	0.0687763	0.986789
ENSG00000254338	MAFA-AS1	MAFA antisense RNA 1 [Source:HGNC Symbol;Acc:HGNC:51203]	antisense_RNA	-0.509503	0.41968	0.99557
ENSG00000267108	AP001029.1		lincRNA	-0.508718	0.600747	0.995682
ENSG00000267454	ZNF582-AS1	ZNF582 antisense RNA 1 (head to head) [Source:HGNC Symbol;Acc:HGNC:25213]	lincRNA	-0.508698	0.304819	0.987138
ENSG00000235100	AL157400.3		lincRNA	-0.508212	0.545781	0.995682
ENSG00000225530	SP3P	Sp3 transcription factor pseudogene [Source:HGNC Symbol;Acc:HGNC:35430]	processed_pseudogene	-0.508074	0.47181	0.995682
ENSG00000260157	AC233702.2		transcribed_unprocessed_pseudogene	-0.508068	0.538094	0.995682
ENSG00000167992	VWCE	von Willebrand factor C and EGF domains [Source:HGNC Symbol;Acc:HGNC:26487]	protein_coding	-0.507894	0.140328	0.986789
ENSG00000204947	ZNF425	zinc finger protein 425 [Source:HGNC Symbol;Acc:HGNC:20690]	protein_coding	-0.507396	0.0125313	0.817864
ENSG00000274177	AC004528.2		antisense_RNA	-0.507354	0.375022	0.98969
ENSG00000185633	NDUFA4L2	NDUFA4, mitochondrial complex associated like 2 [Source:HGNC Symbol;Acc:HGNC:29836]	protein_coding	-0.507288	0.00658824	0.675626
ENSG00000286580				-0.507143	0.342895	0.987138
ENSG00000197872	FAM49A	family with sequence similarity 49 member A [Source:HGNC Symbol;Acc:HGNC:25373]	protein_coding	-0.506756	0.0432672	0.986789
ENSG00000248268	AC010275.1		antisense_RNA	-0.506551	0.378616	0.990255
ENSG00000247157	LINC01252	long intergenic non-protein coding RNA 1252 [Source:HGNC Symbol;Acc:HGNC:27888]	lincRNA	-0.506285	0.121219	0.986789
ENSG00000204620	AC115618.1		antisense_RNA	-0.505721	0.36871	0.98969
ENSG00000266524	GDF10	growth differentiation factor 10 [Source:HGNC Symbol;Acc:HGNC:4215]	protein_coding	-0.504975	0.0198942	0.91465
ENSG00000119919	NKX2-3	NK2 homeobox 3 [Source:HGNC Symbol;Acc:HGNC:7836]	protein_coding	-0.504849	0.109054	0.986789
ENSG00000278811	LINC00624	long intergenic non-protein coding RNA 624 [Source:HGNC Symbol;Acc:HGNC:44254]	antisense_RNA	-0.504611	0.130554	0.986789
ENSG00000278385	AC121338.2		lincRNA	-0.504172	0.0592548	0.986789
ENSG00000287630				-0.50348	0.318829	0.987138
ENSG00000182103	FAM181B	family with sequence similarity 181 member B [Source:HGNC Symbol;Acc:HGNC:28512]	protein_coding	-0.5032	0.326476	0.987138
ENSG00000184486	POU3F2	POU class 3 homeobox 2 [Source:HGNC Symbol;Acc:HGNC:9215]	protein_coding	-0.502886	0.239027	0.987138
ENSG00000099869	IGF2-AS	IGF2 antisense RNA [Source:HGNC Symbol;Acc:HGNC:14062]	antisense_RNA	-0.502812	0.505336	0.995682
ENSG00000214535	RPS15AP1	ribosomal protein S15a pseudogene 1 [Source:HGNC Symbol;Acc:HGNC:16598]	processed_pseudogene	-0.502553	0.350577	0.989451
ENSG00000180481	GLIPR1L2	GLI pathogenesis related 1 like 2 [Source:HGNC Symbol;Acc:HGNC:28592]	protein_coding	-0.501573	0.136227	0.986789
ENSG00000257135	AC007249.2		lincRNA	-0.501346	0.120722	0.986789
ENSG00000279356	AC007610.4		TEC	-0.500358	0.606689	0.995682
ENSG00000236529	AC093582.1		processed_pseudogene	-0.50024	0.643715	0.995682
ENSG00000237732	AC010980.1		transcribed_unprocessed_pseudogene	-0.500216	0.174856	0.986789
ENSG00000287407				-0.500073	0.0787312	0.986789
ENSG00000171291	ZNF439	zinc finger protein 439 [Source:HGNC Symbol;Acc:HGNC:20873]	protein_coding	-0.499828	0.483127	0.995682
ENSG00000244701	AC004918.1		antisense_RNA	-0.499422	0.162761	0.986789
ENSG00000286061				-0.499108	0.49263	0.995682
ENSG00000230658	KLHL7-AS1	KLHL7 antisense RNA 1 (head to head) [Source:HGNC Symbol;Acc:HGNC:43431]	lincRNA	-0.499098	0.580348	0.995682
ENSG00000181126	HLA-V	major histocompatibility complex, class I, V (pseudogene) [Source:HGNC Symbol;Acc:HGNC:23482]	transcribed_unprocessed_pseudogene	-0.498768	0.5673	0.995682
ENSG00000123360	PDE1B	phosphodiesterase 1B [Source:HGNC Symbol;Acc:HGNC:8775]	protein_coding	-0.498649	0.345072	0.98786
ENSG00000162669	HFM1	HFM1, ATP dependent DNA helicase homolog [Source:HGNC Symbol;Acc:HGNC:20193]	protein_coding	-0.498633	0.331401	0.987138
ENSG00000226963	AC078883.2		antisense_RNA	-0.498607	0.444808	0.995682
ENSG00000251537	AC005324.3		protein_coding	-0.497732	0.540149	0.995682
ENSG00000259940	AC109449.1		antisense_RNA	-0.497585	0.611238	0.995682
ENSG00000254682	AP002387.1		antisense_RNA	-0.497116	0.289328	0.987138
ENSG00000042781	USH2A	usherin [Source:HGNC Symbol;Acc:HGNC:12601]	protein_coding	-0.496681	0.561791	0.995682
ENSG00000261115	TMEM178B	transmembrane protein 178B [Source:HGNC Symbol;Acc:HGNC:44112]	protein_coding	-0.49579	0.438071	0.995682
ENSG00000255587	RAB44	RAB44, member RAS oncogene family [Source:HGNC Symbol;Acc:HGNC:21068]	protein_coding	-0.495722	0.0697327	0.986789
ENSG00000213801	ZNF321P	zinc finger protein 321, pseudogene [Source:HGNC Symbol;Acc:HGNC:13827]	transcribed_processed_pseudogene	-0.494408	0.126647	0.986789
ENSG00000178297	TMPRSS9	transmembrane protease, serine 9 [Source:HGNC Symbol;Acc:HGNC:30079]	protein_coding	-0.494207	0.235707	0.987138
ENSG00000147606	SLC26A7	solute carrier family 26 member 7 [Source:HGNC Symbol;Acc:HGNC:14467]	protein_coding	-0.491878	0.00722885	0.704068
ENSG00000243753	HLA-L	major histocompatibility complex, class I, L (pseudogene) [Source:HGNC Symbol;Acc:HGNC:4970]	transcribed_unprocessed_pseudogene	-0.491475	0.0322343	0.958031
ENSG00000249898	MCPH1-AS1	MCPH1 antisense RNA 1 [Source:HGNC Symbol;Acc:HGNC:51655]	antisense_RNA	-0.491468	0.279428	0.987138
ENSG00000260083	MIR762HG	MIR762 host gene [Source:HGNC Symbol;Acc:HGNC:51386]	antisense_RNA	-0.49128	0.061451	0.986789
ENSG00000272906	AL353708.3		lincRNA	-0.491257	0.402467	0.99557
ENSG00000273802	HIST1H2BG	histone cluster 1 H2B family member g [Source:HGNC Symbol;Acc:HGNC:4746]	protein_coding	-0.490899	0.263376	0.987138
ENSG00000287396				-0.490875	0.0871712	0.986789
ENSG00000286785				-0.490852	0.468777	0.995682
ENSG00000074317	SNCB	synuclein beta [Source:HGNC Symbol;Acc:HGNC:11140]	protein_coding	-0.490499	0.273822	0.987138
ENSG00000222019	URAHP	urate (hydroxyiso-) hydrolase, pseudogene [Source:HGNC Symbol;Acc:HGNC:43695]	transcribed_unprocessed_pseudogene	-0.489522	0.171034	0.986789
ENSG00000236397	DDX11L2	DEAD/H-box helicase 11 like 2 [Source:HGNC Symbol;Acc:HGNC:37103]	unprocessed_pseudogene	-0.489404	0.544726	0.995682
ENSG00000185837	HDHD5-AS1	HDHD5 antisense RNA 1 [Source:HGNC Symbol;Acc:HGNC:1842]	antisense_RNA	-0.488941	0.546748	0.995682
ENSG00000281538	AC254562.3		lincRNA	-0.488597	0.337519	0.987138
ENSG00000234353	AP000346.2		transcribed_unprocessed_pseudogene	-0.487752	0.429719	0.995682
ENSG00000250584	LINC01511	long intergenic non-protein coding RNA 1511 [Source:HGNC Symbol;Acc:HGNC:51200]	lincRNA	-0.487232	0.135434	0.986789
ENSG00000263893	AC080037.1		lincRNA	-0.487034	0.299619	0.987138
ENSG00000234949	AC104667.2		antisense_RNA	-0.486684	0.142519	0.986789
ENSG00000171303	KCNK3	potassium two pore domain channel subfamily K member 3 [Source:HGNC Symbol;Acc:HGNC:6278]	protein_coding	-0.486549	0.463184	0.995682
ENSG00000259917	HNRNPLP2	heterogeneous nuclear ribonucleoprotein L pseudogene 2 [Source:HGNC Symbol;Acc:HGNC:48747]	unprocessed_pseudogene	-0.486299	0.0730673	0.986789
ENSG00000279673	AC092919.2		TEC	-0.485679	0.230178	0.987138
ENSG00000163576	EFHB	EF-hand domain family member B [Source:HGNC Symbol;Acc:HGNC:26330]	protein_coding	-0.48556	0.26675	0.987138
ENSG00000269707	AC018730.2		sense_overlapping	-0.485528	0.215706	0.987138
ENSG00000236296	GUSBP5	glucuronidase, beta pseudogene 5 [Source:HGNC Symbol;Acc:HGNC:42319]	transcribed_processed_pseudogene	-0.48511	0.541898	0.995682
ENSG00000233892	AL671855.1		processed_pseudogene	-0.48491	0.469007	0.995682
ENSG00000105717	PBX4	PBX homeobox 4 [Source:HGNC Symbol;Acc:HGNC:13403]	protein_coding	-0.483728	0.0470267	0.986789
ENSG00000159708	LRRC36	leucine rich repeat containing 36 [Source:HGNC Symbol;Acc:HGNC:25615]	protein_coding	-0.48372	0.482008	0.995682
ENSG00000258199	AC073896.4		sense_overlapping	-0.48329	0.346349	0.988206
ENSG00000207607	MIR200A	microRNA 200a [Source:HGNC Symbol;Acc:HGNC:31578]	miRNA	-0.482888	0.188142	0.986789
ENSG00000257524	AL157935.2		processed_transcript	-0.482518	0.510269	0.995682
ENSG00000107105	ELAVL2	ELAV like RNA binding protein 2 [Source:HGNC Symbol;Acc:HGNC:3313]	protein_coding	-0.481978	0.301002	0.987138
ENSG00000172817	CYP7B1	cytochrome P450 family 7 subfamily B member 1 [Source:HGNC Symbol;Acc:HGNC:2652]	protein_coding	-0.481777	0.409589	0.99557
ENSG00000043039	BARX2	BARX homeobox 2 [Source:HGNC Symbol;Acc:HGNC:956]	protein_coding	-0.481544	0.611012	0.995682
ENSG00000230409	TCEA1P2	transcription elongation factor A1 pseudogene 2 [Source:HGNC Symbol;Acc:HGNC:29891]	processed_pseudogene	-0.481413	0.411604	0.99557
ENSG00000280339	AP001528.3		TEC	-0.48106	0.391606	0.99557
ENSG00000211829	TRDC	T-cell receptor delta constant [Source:HGNC Symbol;Acc:HGNC:12253]	TR_C_gene	-0.480248	0.471008	0.995682
ENSG00000197903	HIST1H2BK	histone cluster 1 H2B family member k [Source:HGNC Symbol;Acc:HGNC:13954]	protein_coding	-0.480102	0.0754837	0.986789
ENSG00000249413	AC116049.2		lincRNA	-0.479965	0.364048	0.98969
ENSG00000221539	SNORD99	small nucleolar RNA, C/D box 99 [Source:HGNC Symbol;Acc:HGNC:32762]	snoRNA	-0.479347	0.609674	0.995682
ENSG00000147003	TMEM27	transmembrane protein 27 [Source:HGNC Symbol;Acc:HGNC:29437]	protein_coding	-0.47925	0.506821	0.995682
ENSG00000197361	FBXL22	F-box and leucine rich repeat protein 22 [Source:HGNC Symbol;Acc:HGNC:27537]	protein_coding	-0.479169	0.22143	0.987138
ENSG00000278997	AL662907.1		TEC	-0.479146	0.46731	0.995682
ENSG00000181856	SLC2A4	solute carrier family 2 member 4 [Source:HGNC Symbol;Acc:HGNC:11009]	protein_coding	-0.479131	0.129886	0.986789
ENSG00000237883	DGUOK-AS1	DGUOK antisense RNA 1 [Source:HGNC Symbol;Acc:HGNC:43441]	antisense_RNA	-0.478431	0.311661	0.987138
ENSG00000266677	AC087164.1		antisense_RNA	-0.477957	0.643807	0.995682
ENSG00000239282	CASTOR1	cytosolic arginine sensor for mTORC1 subunit 1 [Source:HGNC Symbol;Acc:HGNC:34423]	protein_coding	-0.477832	0.37135	0.98969
ENSG00000246523	AP001528.1		lincRNA	-0.477574	0.533193	0.995682
ENSG00000275494	AC133552.6		sense_intronic	-0.477457	0.37062	0.98969
ENSG00000226510	UPK1A-AS1	UPK1A antisense RNA 1 [Source:HGNC Symbol;Acc:HGNC:40603]	antisense_RNA	-0.477171	0.459361	0.995682
ENSG00000261634	AC026992.2		antisense_RNA	-0.477109	0.571951	0.995682
ENSG00000280927	CTBP1-AS	CTBP1 antisense RNA [Source:HGNC Symbol;Acc:HGNC:48337]	antisense_RNA	-0.477	0.397072	0.99557
ENSG00000271855	AC073195.1		lincRNA	-0.476733	0.46434	0.995682
ENSG00000188015	S100A3	S100 calcium binding protein A3 [Source:HGNC Symbol;Acc:HGNC:10493]	protein_coding	-0.476518	0.3348	0.987138
ENSG00000106541	AGR2	anterior gradient 2, protein disulphide isomerase family member [Source:HGNC Symbol;Acc:HGNC:328]	protein_coding	-0.475949	0.00186931	0.447295
ENSG00000066185	ZMYND12	zinc finger MYND-type containing 12 [Source:HGNC Symbol;Acc:HGNC:21192]	protein_coding	-0.47561	0.277499	0.987138
ENSG00000232717	TRIM51JP	tripartite motif-containing 51J, pseudogene [Source:HGNC Symbol;Acc:HGNC:43978]	unprocessed_pseudogene	-0.475401	0.584791	0.995682
ENSG00000255346	NOX5	NADPH oxidase 5 [Source:HGNC Symbol;Acc:HGNC:14874]	protein_coding	-0.475201	0.174917	0.986789
ENSG00000234617	SNRK-AS1	SNRK antisense RNA 1 [Source:HGNC Symbol;Acc:HGNC:41269]	antisense_RNA	-0.474911	0.367586	0.98969
ENSG00000245685	AF250324.1		lincRNA	-0.474037	0.275669	0.987138
ENSG00000261226	AC092384.3		sense_intronic	-0.472919	0.345598	0.988011
ENSG00000218426	AL590867.2		processed_pseudogene	-0.472084	0.131838	0.986789
ENSG00000233932	CTXN2	cortexin 2 [Source:HGNC Symbol;Acc:HGNC:31109]	protein_coding	-0.471618	0.535347	0.995682
ENSG00000156265	MAP3K7CL	MAP3K7 C-terminal like [Source:HGNC Symbol;Acc:HGNC:16457]	protein_coding	-0.471601	0.0366972	0.958031
ENSG00000203739	AL645568.1		antisense_RNA	-0.470559	0.199528	0.987138
ENSG00000272933	AL391121.1		lincRNA	-0.470346	0.463222	0.995682
ENSG00000234222	LIX1L-AS1	LIX1L antisense RNA 1 [Source:HGNC Symbol;Acc:HGNC:41210]	antisense_RNA	-0.469974	0.520998	0.995682
ENSG00000179967	PPP1R14BP3	protein phosphatase 1 regulatory inhibitor subunit 14B pseudogene 3 [Source:HGNC Symbol;Acc:HGNC:16330]	processed_pseudogene	-0.469938	0.340739	0.987138
ENSG00000182264	IZUMO1	izumo sperm-egg fusion 1 [Source:HGNC Symbol;Acc:HGNC:28539]	protein_coding	-0.469628	0.308776	0.987138
ENSG00000267980	AC007292.1		antisense_RNA	-0.469317	0.15336	0.986789
ENSG00000177839	PCDHB9	protocadherin beta 9 [Source:HGNC Symbol;Acc:HGNC:8694]	protein_coding	-0.468256	0.364107	0.98969
ENSG00000205089	CCNI2	cyclin I family member 2 [Source:HGNC Symbol;Acc:HGNC:33869]	protein_coding	-0.467973	0.382082	0.992014
ENSG00000249936	RAC1P2	ras-related C3 botulinum toxin substrate 1 pseudogene 2 [Source:HGNC Symbol;Acc:HGNC:31414]	processed_pseudogene	-0.467821	0.190498	0.986789
ENSG00000120659	TNFSF11	TNF superfamily member 11 [Source:HGNC Symbol;Acc:HGNC:11926]	protein_coding	-0.466945	0.190429	0.986789
ENSG00000235314	LINC00957	long intergenic non-protein coding RNA 957 [Source:HGNC Symbol;Acc:HGNC:22332]	lincRNA	-0.466933	0.0256273	0.937576
ENSG00000259826	AC072061.1		antisense_RNA	-0.466073	0.588237	0.995682
ENSG00000284713	AP003071.5		protein_coding	-0.465796	0.575884	0.995682
ENSG00000157554	ERG	ERG, ETS transcription factor [Source:HGNC Symbol;Acc:HGNC:3446]	protein_coding	-0.465496	0.452389	0.995682
ENSG00000224858	RPL29P11	ribosomal protein L29 pseudogene 11 [Source:HGNC Symbol;Acc:HGNC:36905]	processed_pseudogene	-0.463469	0.4016	0.99557
ENSG00000187942	LDLRAD2	low density lipoprotein receptor class A domain containing 2 [Source:HGNC Symbol;Acc:HGNC:32071]	protein_coding	-0.463254	0.455126	0.995682
ENSG00000177453	NIM1K	NIM1 serine/threonine protein kinase [Source:HGNC Symbol;Acc:HGNC:28646]	protein_coding	-0.463155	0.260517	0.987138
ENSG00000228903	RASA4CP	RAS p21 protein activator 4C, pseudogene [Source:HGNC Symbol;Acc:HGNC:44185]	transcribed_unprocessed_pseudogene	-0.463027	0.0109987	0.803422
ENSG00000248932	AC097103.2		antisense_RNA	-0.462857	0.0691276	0.986789
ENSG00000271698	AC233992.2		protein_coding	-0.462805	0.583627	0.995682
ENSG00000128606	LRRC17	leucine rich repeat containing 17 [Source:HGNC Symbol;Acc:HGNC:16895]	protein_coding	-0.461685	0.00274138	0.516033
ENSG00000213057	C1orf220	chromosome 1 open reading frame 220 [Source:HGNC Symbol;Acc:HGNC:33805]	lincRNA	-0.461604	0.408607	0.99557
ENSG00000116039	ATP6V1B1	ATPase H+ transporting V1 subunit B1 [Source:HGNC Symbol;Acc:HGNC:853]	protein_coding	-0.461198	0.568731	0.995682
ENSG00000283491	AC017104.5		unprocessed_pseudogene	-0.46089	0.382326	0.99219
ENSG00000129007	CALML4	calmodulin like 4 [Source:HGNC Symbol;Acc:HGNC:18445]	protein_coding	-0.460697	0.324699	0.987138
ENSG00000151376	ME3	malic enzyme 3 [Source:HGNC Symbol;Acc:HGNC:6985]	protein_coding	-0.460517	0.278525	0.987138
ENSG00000139304	PTPRQ	protein tyrosine phosphatase, receptor type Q [Source:HGNC Symbol;Acc:HGNC:9679]	protein_coding	-0.460072	0.233755	0.987138
ENSG00000235159	AL121672.2		lincRNA	-0.459955	0.674443	0.995682
ENSG00000148483	TMEM236	transmembrane protein 236 [Source:HGNC Symbol;Acc:HGNC:23473]	protein_coding	-0.459914	0.656802	0.995682
ENSG00000281530	AC004461.2		sense_intronic	-0.459846	0.504079	0.995682
ENSG00000288045				-0.459437	0.674851	0.995682
ENSG00000123700	KCNJ2	potassium voltage-gated channel subfamily J member 2 [Source:HGNC Symbol;Acc:HGNC:6263]	protein_coding	-0.458908	0.333396	0.987138
ENSG00000172005	MAL	mal, T-cell differentiation protein [Source:HGNC Symbol;Acc:HGNC:6817]	protein_coding	-0.458686	0.00367162	0.570878
ENSG00000197405	C5AR1	complement C5a receptor 1 [Source:HGNC Symbol;Acc:HGNC:1338]	protein_coding	-0.458225	0.0804885	0.986789
ENSG00000163633	C4orf36	chromosome 4 open reading frame 36 [Source:HGNC Symbol;Acc:HGNC:28386]	protein_coding	-0.458168	0.518306	0.995682
ENSG00000268401	AC007785.3		lincRNA	-0.458153	0.53606	0.995682
ENSG00000103056	SMPD3	sphingomyelin phosphodiesterase 3 [Source:HGNC Symbol;Acc:HGNC:14240]	protein_coding	-0.457975	0.0230275	0.937576
ENSG00000286594				-0.457957	0.421249	0.99557
ENSG00000180539	C9orf139	chromosome 9 open reading frame 139 [Source:HGNC Symbol;Acc:HGNC:31426]	antisense_RNA	-0.457253	0.763062	0.997362
ENSG00000276075	AC027682.6		antisense_RNA	-0.457232	0.580401	0.995682
ENSG00000280758	AL356481.3		antisense_RNA	-0.457051	0.428962	0.995682
ENSG00000286443				-0.456881	0.450405	0.995682
ENSG00000267219	AC010504.1		antisense_RNA	-0.455959	0.47156	0.995682
ENSG00000257327	AC012555.1		lincRNA	-0.455901	0.51125	0.995682
ENSG00000283236	AC074141.1		transcribed_unprocessed_pseudogene	-0.454385	0.336023	0.987138
ENSG00000267313	KC6	keratoconus gene 6 [Source:NCBI gene;Acc:641516]	lincRNA	-0.454341	0.107376	0.986789
ENSG00000234405	Z69733.1		antisense_RNA	-0.453848	0.516452	0.995682
ENSG00000091536	MYO15A	myosin XVA [Source:HGNC Symbol;Acc:HGNC:7594]	protein_coding	-0.453817	0.0556754	0.986789
ENSG00000221792	MIR1282	microRNA 1282 [Source:HGNC Symbol;Acc:HGNC:35360]	miRNA	-0.453666	0.402226	0.99557
ENSG00000163083	INHBB	inhibin beta B subunit [Source:HGNC Symbol;Acc:HGNC:6067]	protein_coding	-0.453617	0.209529	0.987138
ENSG00000261377	PDCD6IPP2	PDCD6IP pseudogene 2 [Source:HGNC Symbol;Acc:HGNC:49873]	transcribed_unprocessed_pseudogene	-0.45361	0.273647	0.987138
ENSG00000204301	NOTCH4	notch 4 [Source:HGNC Symbol;Acc:HGNC:7884]	protein_coding	-0.453318	0.288808	0.987138
ENSG00000279827	AC136469.2		TEC	-0.451878	0.456147	0.995682
ENSG00000089505	CMTM1	CKLF like MARVEL transmembrane domain containing 1 [Source:HGNC Symbol;Acc:HGNC:19172]	protein_coding	-0.451688	0.13135	0.986789
ENSG00000261308	FIGNL2	fidgetin like 2 [Source:HGNC Symbol;Acc:HGNC:13287]	protein_coding	-0.451685	0.210867	0.987138
ENSG00000257557	PPP1R12A-AS1	PPP1R12A antisense RNA 1 [Source:HGNC Symbol;Acc:HGNC:51903]	antisense_RNA	-0.451606	0.23242	0.987138
ENSG00000185742	C11orf87	chromosome 11 open reading frame 87 [Source:HGNC Symbol;Acc:HGNC:33788]	protein_coding	-0.451356	0.559496	0.995682
ENSG00000225930	LINC02249	long intergenic non-protein coding RNA 2249 [Source:HGNC Symbol;Acc:HGNC:32351]	lincRNA	-0.451348	0.488063	0.995682
ENSG00000243649	CFB	complement factor B [Source:HGNC Symbol;Acc:HGNC:1037]	protein_coding	-0.450772	0.529525	0.995682
ENSG00000266947	AC022916.1		antisense_RNA	-0.450523	0.443439	0.995682
ENSG00000264044	AC005726.3		antisense_RNA	-0.450396	0.529346	0.995682
ENSG00000092051	JPH4	junctophilin 4 [Source:HGNC Symbol;Acc:HGNC:20156]	protein_coding	-0.450377	0.31088	0.987138
ENSG00000258741	AC091544.3		transcribed_processed_pseudogene	-0.450373	0.418449	0.99557
ENSG00000233270	SNRPEP4	small nuclear ribonucleoprotein polypeptide E pseudogene 4 [Source:HGNC Symbol;Acc:HGNC:43446]	processed_pseudogene	-0.450335	0.467421	0.995682
ENSG00000243989	ACY1	aminoacylase 1 [Source:HGNC Symbol;Acc:HGNC:177]	protein_coding	-0.450298	0.193863	0.986789
ENSG00000129991	TNNI3	troponin I3, cardiac type [Source:HGNC Symbol;Acc:HGNC:11947]	protein_coding	-0.45007	0.125553	0.986789
ENSG00000147206	NXF3	nuclear RNA export factor 3 [Source:HGNC Symbol;Acc:HGNC:8073]	protein_coding	-0.44973	0.395603	0.99557
ENSG00000007350	TKTL1	transketolase like 1 [Source:HGNC Symbol;Acc:HGNC:11835]	protein_coding	-0.449683	0.202527	0.987138
ENSG00000169245	CXCL10	C-X-C motif chemokine ligand 10 [Source:HGNC Symbol;Acc:HGNC:10637]	protein_coding	-0.449571	0.30315	0.987138
ENSG00000187624	C17orf97	chromosome 17 open reading frame 97 [Source:HGNC Symbol;Acc:HGNC:33800]	protein_coding	-0.449471	0.00202131	0.461842
ENSG00000110076	NRXN2	neurexin 2 [Source:HGNC Symbol;Acc:HGNC:8009]	protein_coding	-0.449369	0.43361	0.995682
ENSG00000139445	FOXN4	forkhead box N4 [Source:HGNC Symbol;Acc:HGNC:21399]	protein_coding	-0.448914	0.0625905	0.986789
ENSG00000286613				-0.448459	0.470024	0.995682
ENSG00000244349	AL662791.4		antisense_RNA	-0.448249	0.526407	0.995682
ENSG00000265975	AC002091.1		lincRNA	-0.447421	0.640062	0.995682
ENSG00000170075	GPR37L1	G protein-coupled receptor 37 like 1 [Source:HGNC Symbol;Acc:HGNC:14923]	protein_coding	-0.447109	0.388448	0.99557
ENSG00000254873	AP001267.1		antisense_RNA	-0.447059	0.390094	0.99557
ENSG00000239674	Z83839.2		lincRNA	-0.446945	0.486724	0.995682
ENSG00000174788	PCP2	Purkinje cell protein 2 [Source:HGNC Symbol;Acc:HGNC:30209]	protein_coding	-0.446691	0.197574	0.987138
ENSG00000111644	ACRBP	acrosin binding protein [Source:HGNC Symbol;Acc:HGNC:17195]	protein_coding	-0.446645	0.192879	0.986789
ENSG00000109927	TECTA	tectorin alpha [Source:HGNC Symbol;Acc:HGNC:11720]	protein_coding	-0.446571	0.427493	0.995682
ENSG00000280327	Z97633.1		TEC	-0.446337	0.50769	0.995682
ENSG00000259319	AF111167.2		antisense_RNA	-0.446133	0.187523	0.986789
ENSG00000278952	AP003068.4		TEC	-0.446094	0.621113	0.995682
ENSG00000204305	AGER	advanced glycosylation end-product specific receptor [Source:HGNC Symbol;Acc:HGNC:320]	protein_coding	-0.445928	0.0251996	0.937576
ENSG00000238045	AC009133.1		antisense_RNA	-0.445839	0.205715	0.987138
ENSG00000185008	ROBO2	roundabout guidance receptor 2 [Source:HGNC Symbol;Acc:HGNC:10250]	protein_coding	-0.445498	0.22797	0.987138
ENSG00000206344	HCG27	HLA complex group 27 (non-protein coding) [Source:HGNC Symbol;Acc:HGNC:27366]	lincRNA	-0.445467	0.160331	0.986789
ENSG00000153563	CD8A	CD8a molecule [Source:HGNC Symbol;Acc:HGNC:1706]	protein_coding	-0.44519	0.35347	0.98969
ENSG00000278492	AC006213.5		sense_intronic	-0.445113	0.479953	0.995682
ENSG00000258708	SLC25A21-AS1	SLC25A21 antisense RNA 1 [Source:HGNC Symbol;Acc:HGNC:44298]	antisense_RNA	-0.445068	0.0876721	0.986789
ENSG00000231527	CR769775.1		processed_transcript	-0.444335	0.228178	0.987138
ENSG00000280046	AC104581.5		TEC	-0.444162	0.234762	0.987138
ENSG00000255052	FAM66D	family with sequence similarity 66 member D [Source:HGNC Symbol;Acc:HGNC:24159]	antisense_RNA	-0.443748	0.41449	0.99557
ENSG00000163449	TMEM169	transmembrane protein 169 [Source:HGNC Symbol;Acc:HGNC:25130]	protein_coding	-0.442908	0.264692	0.987138
ENSG00000188856	RPSAP47	ribosomal protein SA pseudogene 47 [Source:HGNC Symbol;Acc:HGNC:36162]	processed_pseudogene	-0.442905	0.307899	0.987138
ENSG00000061656	SPAG4	sperm associated antigen 4 [Source:HGNC Symbol;Acc:HGNC:11214]	protein_coding	-0.442737	0.0362529	0.958031
ENSG00000163735	CXCL5	C-X-C motif chemokine ligand 5 [Source:HGNC Symbol;Acc:HGNC:10642]	protein_coding	-0.442487	0.664593	0.995682
ENSG00000146411	SLC2A12	solute carrier family 2 member 12 [Source:HGNC Symbol;Acc:HGNC:18067]	protein_coding	-0.442407	0.000307165	0.212624
ENSG00000007038	PRSS21	protease, serine 21 [Source:HGNC Symbol;Acc:HGNC:9485]	protein_coding	-0.442353	0.418928	0.99557
ENSG00000228836	CT45A5	cancer/testis antigen family 45 member A5 [Source:HGNC Symbol;Acc:HGNC:33270]	protein_coding	-0.442212	0.575254	0.995682
ENSG00000279730	SETD8P1	SET domain containing 8 pseudogene 1 [Source:HGNC Symbol;Acc:HGNC:30088]	processed_pseudogene	-0.441742	0.277052	0.987138
ENSG00000197083	ZNF300P1	zinc finger protein 300 pseudogene 1 [Source:HGNC Symbol;Acc:HGNC:27032]	transcribed_unprocessed_pseudogene	-0.441528	0.29513	0.987138
ENSG00000225932	CTAGE4	CTAGE family member 4 [Source:HGNC Symbol;Acc:HGNC:24772]	protein_coding	-0.441201	0.282422	0.987138
ENSG00000186417	GLDN	gliomedin [Source:HGNC Symbol;Acc:HGNC:29514]	protein_coding	-0.440917	0.587238	0.995682
ENSG00000248980	AC019163.1		antisense_RNA	-0.4407	0.470226	0.995682
ENSG00000251485	AC068134.3		processed_pseudogene	-0.440363	0.54932	0.995682
ENSG00000277399	GPR179	G protein-coupled receptor 179 [Source:HGNC Symbol;Acc:HGNC:31371]	protein_coding	-0.440122	0.58969	0.995682
ENSG00000265485	LINC01915	long intergenic non-protein coding RNA 1915 [Source:HGNC Symbol;Acc:HGNC:52734]	lincRNA	-0.439734	0.708399	0.997196
ENSG00000204099	NEU4	neuraminidase 4 [Source:HGNC Symbol;Acc:HGNC:21328]	protein_coding	-0.439592	0.526484	0.995682
ENSG00000198870	STKLD1	serine/threonine kinase like domain containing 1 [Source:HGNC Symbol;Acc:HGNC:28669]	protein_coding	-0.439589	0.416179	0.99557
ENSG00000213621	RPSAP54	ribosomal protein SA pseudogene 54 [Source:HGNC Symbol;Acc:HGNC:36373]	processed_pseudogene	-0.439496	0.458095	0.995682
ENSG00000281183	NPTN-IT1	NPTN intronic transcript 1 [Source:HGNC Symbol;Acc:HGNC:45091]	sense_intronic	-0.439408	0.23666	0.987138
ENSG00000269926	DDIT4-AS1	DDIT4 antisense RNA 1 [Source:HGNC Symbol;Acc:HGNC:52379]	antisense_RNA	-0.439389	0.183448	0.986789
ENSG00000157306	ZFHX2-AS1	ZFHX2 antisense RNA 1 [Source:HGNC Symbol;Acc:HGNC:52658]	processed_transcript	-0.43934	0.153439	0.986789
ENSG00000159958	TNFRSF13C	TNF receptor superfamily member 13C [Source:HGNC Symbol;Acc:HGNC:17755]	protein_coding	-0.439146	0.131447	0.986789
ENSG00000266751	MIR3661	microRNA 3661 [Source:HGNC Symbol;Acc:HGNC:38892]	miRNA	-0.438972	0.580156	0.995682
ENSG00000167377	ZNF23	zinc finger protein 23 [Source:HGNC Symbol;Acc:HGNC:13023]	protein_coding	-0.438555	0.304592	0.987138
ENSG00000112782	CLIC5	chloride intracellular channel 5 [Source:HGNC Symbol;Acc:HGNC:13517]	protein_coding	-0.438086	0.352935	0.98969
ENSG00000272068	AL365181.2		lincRNA	-0.437727	0.0373624	0.958031
ENSG00000182636	NDN	necdin, MAGE family member [Source:HGNC Symbol;Acc:HGNC:7675]	protein_coding	-0.437246	0.175614	0.986789
ENSG00000235706	DICER1-AS1	DICER1 antisense RNA 1 [Source:HGNC Symbol;Acc:HGNC:43017]	antisense_RNA	-0.437109	0.0356732	0.958031
ENSG00000205041	AC118344.1		sense_intronic	-0.437075	0.190415	0.986789
ENSG00000287823				-0.436887	0.311931	0.987138
ENSG00000279161	AC093503.3		TEC	-0.436746	0.680357	0.995682
ENSG00000217241	CBX3P9	chromobox 3 pseudogene 9 [Source:HGNC Symbol;Acc:HGNC:42881]	processed_pseudogene	-0.436323	0.572745	0.995682
ENSG00000268592	RAET1E-AS1	RAET1E antisense RNA 1 [Source:NCBI gene;Acc:100652739]	antisense_RNA	-0.436256	0.306829	0.987138
ENSG00000200534	SNORA33	small nucleolar RNA, H/ACA box 33 [Source:HGNC Symbol;Acc:HGNC:32623]	snoRNA	-0.435826	0.329403	0.987138
ENSG00000225194	LINC00092	long intergenic non-protein coding RNA 92 [Source:HGNC Symbol;Acc:HGNC:31408]	lincRNA	-0.435009	0.334864	0.987138
ENSG00000226781	TBCAP1	tubulin folding cofactor A pseudogene 1 [Source:HGNC Symbol;Acc:HGNC:42630]	processed_pseudogene	-0.434887	0.605303	0.995682
ENSG00000204969	PCDHA2	protocadherin alpha 2 [Source:HGNC Symbol;Acc:HGNC:8668]	protein_coding	-0.434259	0.577023	0.995682
ENSG00000261054	AC036108.2		antisense_RNA	-0.434257	0.454683	0.995682
ENSG00000139549	DHH	desert hedgehog [Source:HGNC Symbol;Acc:HGNC:2865]	protein_coding	-0.432988	0.594085	0.995682
ENSG00000188582	PAQR9	progestin and adipoQ receptor family member 9 [Source:HGNC Symbol;Acc:HGNC:30131]	protein_coding	-0.432171	0.215755	0.987138
ENSG00000263843	AC022211.2		antisense_RNA	-0.43203	0.053504	0.986789
ENSG00000251396	LINC01301	long intergenic non-protein coding RNA 1301 [Source:HGNC Symbol;Acc:HGNC:50464]	lincRNA	-0.431922	0.136071	0.986789
ENSG00000053108	FSTL4	follistatin like 4 [Source:HGNC Symbol;Acc:HGNC:21389]	protein_coding	-0.431903	0.0110262	0.803422
ENSG00000221817	PPP3CB-AS1	PPP3CB antisense RNA 1 (head to head) [Source:HGNC Symbol;Acc:HGNC:50750]	processed_transcript	-0.43175	0.121047	0.986789
ENSG00000251615	AC104825.2		lincRNA	-0.431385	0.368616	0.98969
ENSG00000273373	AL355488.2		antisense_RNA	-0.431089	0.120625	0.986789
ENSG00000269929	AL158152.1		lincRNA	-0.430856	0.0320095	0.957054
ENSG00000166432	ZMAT1	zinc finger matrin-type 1 [Source:HGNC Symbol;Acc:HGNC:29377]	protein_coding	-0.43057	0.0400595	0.982032
ENSG00000143127	ITGA10	integrin subunit alpha 10 [Source:HGNC Symbol;Acc:HGNC:6135]	protein_coding	-0.430352	0.0622863	0.986789
ENSG00000268543	AC012313.4		TEC	-0.429493	0.28395	0.987138
ENSG00000283475	MIR1244-4	microRNA 1244-4 [Source:HGNC Symbol;Acc:HGNC:50831]	miRNA	-0.429196	0.151081	0.986789
ENSG00000226281	AL031123.1		lincRNA	-0.429072	0.179743	0.986789
ENSG00000230149	AL021707.3		antisense_RNA	-0.428465	0.272469	0.987138
ENSG00000122432	SPATA1	spermatogenesis associated 1 [Source:HGNC Symbol;Acc:HGNC:14682]	protein_coding	-0.428331	0.422158	0.99557
ENSG00000231789	PIK3CD-AS2	PIK3CD antisense RNA 2 [Source:HGNC Symbol;Acc:HGNC:51334]	antisense_RNA	-0.427331	0.0843208	0.986789
ENSG00000259065	AC005520.2		antisense_RNA	-0.427106	0.423601	0.99557
ENSG00000282988	HIST1H3D	histone cluster 1 H3 family member d [Source:HGNC Symbol;Acc:HGNC:4767]	protein_coding	-0.42691	0.33193	0.987138
ENSG00000260398	AC068700.1		sense_overlapping	-0.42657	0.659482	0.995682
ENSG00000211454	AKR7L	aldo-keto reductase family 7 like (gene/pseudogene) [Source:HGNC Symbol;Acc:HGNC:24056]	polymorphic_pseudogene	-0.426213	0.15779	0.986789
ENSG00000204060	FOXO6	forkhead box O6 [Source:HGNC Symbol;Acc:HGNC:24814]	protein_coding	-0.426212	0.0282396	0.94902
ENSG00000129757	CDKN1C	cyclin dependent kinase inhibitor 1C [Source:HGNC Symbol;Acc:HGNC:1786]	protein_coding	-0.426157	0.00010592	0.147408
ENSG00000089041	P2RX7	purinergic receptor P2X 7 [Source:HGNC Symbol;Acc:HGNC:8537]	protein_coding	-0.425918	0.0925491	0.986789
ENSG00000164047	CAMP	cathelicidin antimicrobial peptide [Source:HGNC Symbol;Acc:HGNC:1472]	protein_coding	-0.425494	0.626724	0.995682
ENSG00000286831				-0.425234	0.654429	0.995682
ENSG00000268041	AC010616.1		protein_coding	-0.425179	0.533041	0.995682
ENSG00000054219	LY75	lymphocyte antigen 75 [Source:HGNC Symbol;Acc:HGNC:6729]	protein_coding	-0.424828	0.620749	0.995682
ENSG00000268204	AC008763.1		antisense_RNA	-0.424157	0.340197	0.987138
ENSG00000272282	LINC02084	long intergenic non-protein coding RNA 2084 [Source:HGNC Symbol;Acc:HGNC:52934]	lincRNA	-0.424078	0.335757	0.987138
ENSG00000255992	AC131009.1		lincRNA	-0.423748	0.190591	0.986789
ENSG00000279948	AC008895.1		TEC	-0.423628	0.514233	0.995682
ENSG00000172803	SNX32	sorting nexin 32 [Source:HGNC Symbol;Acc:HGNC:26423]	protein_coding	-0.423518	0.371423	0.98969
ENSG00000260211	AC139426.1		processed_pseudogene	-0.423476	0.54532	0.995682
ENSG00000288060				-0.423126	0.518836	0.995682
ENSG00000236814	AC046176.1		processed_pseudogene	-0.42304	0.567559	0.995682
ENSG00000197776	KLHDC1	kelch domain containing 1 [Source:HGNC Symbol;Acc:HGNC:19836]	protein_coding	-0.42291	0.149213	0.986789
ENSG00000228705	LINC00659	long intergenic non-protein coding RNA 659 [Source:HGNC Symbol;Acc:HGNC:44316]	antisense_RNA	-0.422841	0.267083	0.987138
ENSG00000232709	MARK2P9	microtubule affinity regulating kinase 2 pseudogene 9 [Source:HGNC Symbol;Acc:HGNC:39800]	processed_pseudogene	-0.422568	0.670362	0.995682
ENSG00000102452	NALCN	sodium leak channel, non-selective [Source:HGNC Symbol;Acc:HGNC:19082]	protein_coding	-0.422517	0.0658775	0.986789
ENSG00000111452	ADGRD1	adhesion G protein-coupled receptor D1 [Source:HGNC Symbol;Acc:HGNC:19893]	protein_coding	-0.422355	0.290908	0.987138
ENSG00000164850	GPER1	G protein-coupled estrogen receptor 1 [Source:HGNC Symbol;Acc:HGNC:4485]	protein_coding	-0.422343	0.059312	0.986789
ENSG00000184923	NUTM2A	NUT family member 2A [Source:HGNC Symbol;Acc:HGNC:23438]	protein_coding	-0.422115	0.339099	0.987138
ENSG00000272129	AL359715.4		lincRNA	-0.42186	0.300186	0.987138
ENSG00000153303	FRMD1	FERM domain containing 1 [Source:HGNC Symbol;Acc:HGNC:21240]	protein_coding	-0.421588	0.582825	0.995682
ENSG00000262050	AC005696.1		antisense_RNA	-0.420974	0.483973	0.995682
ENSG00000233639	LINC01158	long intergenic non-protein coding RNA 1158 [Source:HGNC Symbol;Acc:HGNC:49513]	processed_transcript	-0.420947	0.291367	0.987138
ENSG00000171346	KRT15	keratin 15 [Source:HGNC Symbol;Acc:HGNC:6421]	protein_coding	-0.42085	0.526076	0.995682
ENSG00000050767	COL23A1	collagen type XXIII alpha 1 chain [Source:HGNC Symbol;Acc:HGNC:22990]	protein_coding	-0.420336	0.224021	0.987138
ENSG00000242852	ZNF709	zinc finger protein 709 [Source:HGNC Symbol;Acc:HGNC:20629]	protein_coding	-0.420015	0.568873	0.995682
ENSG00000267201	LINC01775	long intergenic non-protein coding RNA 1775 [Source:HGNC Symbol;Acc:HGNC:52565]	lincRNA	-0.419229	0.408428	0.99557
ENSG00000256043	CTSO	cathepsin O [Source:HGNC Symbol;Acc:HGNC:2542]	protein_coding	-0.419117	0.0109264	0.80288
ENSG00000256628	ZBTB11-AS1	ZBTB11 antisense RNA 1 [Source:HGNC Symbol;Acc:HGNC:48573]	antisense_RNA	-0.419075	0.0462969	0.986789
ENSG00000164318	EGFLAM	EGF like, fibronectin type III and laminin G domains [Source:HGNC Symbol;Acc:HGNC:26810]	protein_coding	-0.418746	0.565301	0.995682
ENSG00000245149	RNF139-AS1	RNF139 antisense RNA 1 (head to head) [Source:HGNC Symbol;Acc:HGNC:48940]	lincRNA	-0.418677	0.233815	0.987138
ENSG00000261008	LINC01572	long intergenic non-protein coding RNA 1572 [Source:HGNC Symbol;Acc:HGNC:51385]	lincRNA	-0.418665	0.106851	0.986789
ENSG00000259096	FAM35CP	family with sequence similarity 35 member C, pseudogene [Source:HGNC Symbol;Acc:HGNC:31427]	processed_pseudogene	-0.418154	0.510932	0.995682
ENSG00000275765	AC091982.4		lincRNA	-0.417878	0.112979	0.986789
ENSG00000213889	PPM1N	protein phosphatase, Mg2+/Mn2+ dependent 1N (putative) [Source:HGNC Symbol;Acc:HGNC:26845]	protein_coding	-0.417853	0.231658	0.987138
ENSG00000196275	GTF2IRD2	GTF2I repeat domain containing 2 [Source:HGNC Symbol;Acc:HGNC:30775]	protein_coding	-0.417821	0.421699	0.99557
ENSG00000198416	ZNF658B	zinc finger protein 658B (pseudogene) [Source:HGNC Symbol;Acc:HGNC:32033]	transcribed_unprocessed_pseudogene	-0.41751	0.182858	0.986789
ENSG00000102539	MLNR	motilin receptor [Source:HGNC Symbol;Acc:HGNC:4495]	protein_coding	-0.417497	0.493589	0.995682
ENSG00000256967	AC018653.3		antisense_RNA	-0.417322	0.396262	0.99557
ENSG00000152785	BMP3	bone morphogenetic protein 3 [Source:HGNC Symbol;Acc:HGNC:1070]	protein_coding	-0.417319	0.293582	0.987138
ENSG00000127831	VIL1	villin 1 [Source:HGNC Symbol;Acc:HGNC:12690]	protein_coding	-0.416787	0.474772	0.995682
ENSG00000247095	MIR210HG	MIR210 host gene [Source:HGNC Symbol;Acc:HGNC:39524]	lincRNA	-0.416584	0.0132969	0.831358
ENSG00000162997	PRORSD1P	prolyl-tRNA synthetase associated domain containing 1, pseudogene [Source:HGNC Symbol;Acc:HGNC:34379]	transcribed_unitary_pseudogene	-0.416398	0.320906	0.987138
ENSG00000226380	AC016831.1		lincRNA	-0.416359	0.609099	0.995682
ENSG00000251076	AC104126.1		antisense_RNA	-0.416188	0.541196	0.995682
ENSG00000188660	LINC00319	long intergenic non-protein coding RNA 319 [Source:HGNC Symbol;Acc:HGNC:19730]	lincRNA	-0.416129	0.514424	0.995682
ENSG00000184260	HIST2H2AC	histone cluster 2 H2A family member c [Source:HGNC Symbol;Acc:HGNC:4738]	protein_coding	-0.41595	0.416897	0.99557
ENSG00000162373	BEND5	BEN domain containing 5 [Source:HGNC Symbol;Acc:HGNC:25668]	protein_coding	-0.414761	0.0130542	0.829565
ENSG00000273084	AC092171.5		lincRNA	-0.414689	0.137421	0.986789
ENSG00000184106	TREML3P	triggering receptor expressed on myeloid cells like 3, pseudogene [Source:HGNC Symbol;Acc:HGNC:30806]	transcribed_unprocessed_pseudogene	-0.414254	0.534574	0.995682
ENSG00000272599	AC016394.1		antisense_RNA	-0.414057	0.436721	0.995682
ENSG00000262227	AC004771.3		antisense_RNA	-0.413008	0.267284	0.987138
ENSG00000132026	RTBDN	retbindin [Source:HGNC Symbol;Acc:HGNC:30310]	protein_coding	-0.412962	0.121343	0.986789
ENSG00000142959	BEST4	bestrophin 4 [Source:HGNC Symbol;Acc:HGNC:17106]	protein_coding	-0.412645	0.268536	0.987138
ENSG00000272688	AP005329.3		lincRNA	-0.412455	0.241243	0.987138
ENSG00000271943	AC098614.4		lincRNA	-0.412384	0.347571	0.988212
ENSG00000281641	SAMD12-AS1	SAMD12 antisense RNA 1 [Source:NCBI gene;Acc:552860]	lincRNA	-0.41233	0.571735	0.995682
ENSG00000183569	SERHL2	serine hydrolase like 2 [Source:HGNC Symbol;Acc:HGNC:29446]	protein_coding	-0.412259	0.306477	0.987138
ENSG00000012223	LTF	lactotransferrin [Source:HGNC Symbol;Acc:HGNC:6720]	protein_coding	-0.412072	0.078892	0.986789
ENSG00000231868	AL031848.1		antisense_RNA	-0.411486	0.629448	0.995682
ENSG00000286393				-0.410865	0.022089	0.928503
ENSG00000267940	AC022762.2		lincRNA	-0.410862	0.45237	0.995682
ENSG00000047457	CP	ceruloplasmin [Source:HGNC Symbol;Acc:HGNC:2295]	protein_coding	-0.410794	0.0652664	0.986789
ENSG00000276672	AL161891.1		sense_intronic	-0.410788	0.0854759	0.986789
ENSG00000173698	ADGRG2	adhesion G protein-coupled receptor G2 [Source:HGNC Symbol;Acc:HGNC:4516]	protein_coding	-0.410751	0.539502	0.995682
ENSG00000196119	OR8A1	olfactory receptor family 8 subfamily A member 1 [Source:HGNC Symbol;Acc:HGNC:8469]	protein_coding	-0.41045	0.320061	0.987138
ENSG00000204956	PCDHGA1	protocadherin gamma subfamily A, 1 [Source:HGNC Symbol;Acc:HGNC:8696]	protein_coding	-0.410384	0.0578108	0.986789
ENSG00000180867	PDIA3P1	protein disulfide isomerase family A member 3 pseudogene 1 [Source:HGNC Symbol;Acc:HGNC:4607]	processed_pseudogene	-0.409957	0.0643365	0.986789
ENSG00000248323	LUCAT1	lung cancer associated transcript 1 (non-protein coding) [Source:HGNC Symbol;Acc:HGNC:48498]	lincRNA	-0.409868	0.312526	0.987138
ENSG00000261949	GFY	golgi associated olfactory signaling regulator [Source:HGNC Symbol;Acc:HGNC:44663]	protein_coding	-0.409734	0.291606	0.987138
ENSG00000250120	PCDHA10	protocadherin alpha 10 [Source:HGNC Symbol;Acc:HGNC:8664]	protein_coding	-0.409412	0.559249	0.995682
ENSG00000116032	GRIN3B	glutamate ionotropic receptor NMDA type subunit 3B [Source:HGNC Symbol;Acc:HGNC:16768]	protein_coding	-0.409225	0.158929	0.986789
ENSG00000163377	FAM19A4	family with sequence similarity 19 member A4, C-C motif chemokine like [Source:HGNC Symbol;Acc:HGNC:21591]	protein_coding	-0.408968	0.629975	0.995682
ENSG00000275734	AC010538.1		antisense_RNA	-0.408749	0.193936	0.986789
ENSG00000185942	NKAIN3	sodium/potassium transporting ATPase interacting 3 [Source:HGNC Symbol;Acc:HGNC:26829]	protein_coding	-0.408563	0.343725	0.987138
ENSG00000159761	C16orf86	chromosome 16 open reading frame 86 [Source:HGNC Symbol;Acc:HGNC:33755]	protein_coding	-0.408121	0.173226	0.986789
ENSG00000062524	LTK	leukocyte receptor tyrosine kinase [Source:HGNC Symbol;Acc:HGNC:6721]	protein_coding	-0.407926	0.331398	0.987138
ENSG00000102683	SGCG	sarcoglycan gamma [Source:HGNC Symbol;Acc:HGNC:10809]	protein_coding	-0.407692	0.0342554	0.958031
ENSG00000168481	LGI3	leucine rich repeat LGI family member 3 [Source:HGNC Symbol;Acc:HGNC:18711]	protein_coding	-0.407629	0.469276	0.995682
ENSG00000279419	AC004925.1		TEC	-0.407591	0.516821	0.995682
ENSG00000263327	TAPT1-AS1	TAPT1 antisense RNA 1 (head to head) [Source:HGNC Symbol;Acc:HGNC:26832]	antisense_RNA	-0.407223	0.148121	0.986789
ENSG00000141665	FBXO15	F-box protein 15 [Source:HGNC Symbol;Acc:HGNC:13617]	protein_coding	-0.40715	0.568137	0.995682
ENSG00000270175	AC023509.4		antisense_RNA	-0.407066	0.456421	0.995682
ENSG00000272848	AL009176.1		lincRNA	-0.40667	0.449387	0.995682
ENSG00000146001	PCDHB18P	protocadherin beta 18 pseudogene [Source:HGNC Symbol;Acc:HGNC:14548]	transcribed_unprocessed_pseudogene	-0.405094	0.361216	0.98969
ENSG00000200913	SNORD46	small nucleolar RNA, C/D box 46 [Source:HGNC Symbol;Acc:HGNC:10186]	snoRNA	-0.404781	0.508268	0.995682
ENSG00000104901	DKKL1	dickkopf like acrosomal protein 1 [Source:HGNC Symbol;Acc:HGNC:16528]	protein_coding	-0.40477	0.283343	0.987138
ENSG00000257702	LBX2-AS1	LBX2 antisense RNA 1 [Source:HGNC Symbol;Acc:HGNC:25136]	antisense_RNA	-0.404539	0.0656181	0.986789
ENSG00000267064	UXT-AS1	UXT antisense RNA 1 [Source:HGNC Symbol;Acc:HGNC:49239]	antisense_RNA	-0.404374	0.371335	0.98969
ENSG00000185477	GPRIN3	GPRIN family member 3 [Source:HGNC Symbol;Acc:HGNC:27733]	protein_coding	-0.404327	0.171853	0.986789
ENSG00000176933	TOB2P1	transducer of ERBB2, 2 pseudogene 1 [Source:HGNC Symbol;Acc:HGNC:13986]	processed_pseudogene	-0.404222	0.151217	0.986789
ENSG00000251410	AC007106.1		lincRNA	-0.404017	0.330033	0.987138
ENSG00000161594	KLHL10	kelch like family member 10 [Source:HGNC Symbol;Acc:HGNC:18829]	protein_coding	-0.403829	0.676144	0.995682
ENSG00000259663	AC010478.1		antisense_RNA	-0.403787	0.370631	0.98969
ENSG00000123329	ARHGAP9	Rho GTPase activating protein 9 [Source:HGNC Symbol;Acc:HGNC:14130]	protein_coding	-0.403634	0.301768	0.987138
ENSG00000267395	DM1-AS	DM1 locus antisense RNA [Source:HGNC Symbol;Acc:HGNC:53125]	antisense_RNA	-0.403505	0.178236	0.986789
ENSG00000255794	RMST	rhabdomyosarcoma 2 associated transcript (non-protein coding) [Source:HGNC Symbol;Acc:HGNC:29893]	processed_transcript	-0.403396	0.0803488	0.986789
ENSG00000184056	VPS33B	VPS33B, late endosome and lysosome associated [Source:HGNC Symbol;Acc:HGNC:12712]	protein_coding	-0.403059	0.0440304	0.986789
ENSG00000260279	AC137932.1		antisense_RNA	-0.403021	0.0545837	0.986789
ENSG00000196109	ZNF676	zinc finger protein 676 [Source:HGNC Symbol;Acc:HGNC:20429]	protein_coding	-0.402998	0.128407	0.986789
ENSG00000100626	GALNT16	polypeptide N-acetylgalactosaminyltransferase 16 [Source:HGNC Symbol;Acc:HGNC:23233]	protein_coding	-0.402898	0.0834479	0.986789
ENSG00000287778				-0.40237	0.654806	0.995682
ENSG00000233830	EIF4HP1	eukaryotic translation initiation factor 4H pseudogene 1 [Source:HGNC Symbol;Acc:HGNC:49035]	processed_pseudogene	-0.401668	0.460073	0.995682
ENSG00000172350	ABCG4	ATP binding cassette subfamily G member 4 [Source:HGNC Symbol;Acc:HGNC:13884]	protein_coding	-0.401661	0.101643	0.986789
ENSG00000229659	RPL26P6	ribosomal protein L26 pseudogene 6 [Source:HGNC Symbol;Acc:HGNC:34023]	processed_pseudogene	-0.401452	0.669905	0.995682
ENSG00000133665	DYDC2	DPY30 domain containing 2 [Source:HGNC Symbol;Acc:HGNC:23468]	protein_coding	-0.401157	0.261274	0.987138
ENSG00000272853	AC069544.1		lincRNA	-0.401128	0.373231	0.98969
ENSG00000106125	MINDY4	MINDY lysine 48 deubiquitinase 4 [Source:HGNC Symbol;Acc:HGNC:21916]	protein_coding	-0.400767	0.221616	0.987138
ENSG00000255152	MSH5-SAPCD1	MSH5-SAPCD1 readthrough (NMD candidate) [Source:HGNC Symbol;Acc:HGNC:41994]	protein_coding	-0.400163	0.282956	0.987138
ENSG00000278713	AC120114.3		antisense_RNA	-0.399969	0.673055	0.995682
ENSG00000244257	PKD1P1	polycystin 1, transient receptor potential channel interacting pseudogene 1 [Source:HGNC Symbol;Acc:HGNC:30065]	unprocessed_pseudogene	-0.399777	0.691773	0.996977
ENSG00000125355	TMEM255A	transmembrane protein 255A [Source:HGNC Symbol;Acc:HGNC:26086]	protein_coding	-0.399627	0.288465	0.987138
ENSG00000257674	AC020629.1		processed_pseudogene	-0.399161	0.711277	0.997196
ENSG00000227199	ST7-AS1	ST7 antisense RNA 1 [Source:HGNC Symbol;Acc:HGNC:16000]	antisense_RNA	-0.398807	0.270928	0.987138
ENSG00000169064	ZBBX	zinc finger B-box domain containing [Source:HGNC Symbol;Acc:HGNC:26245]	protein_coding	-0.3988	0.21579	0.987138
ENSG00000237513	AC007384.1		lincRNA	-0.398799	0.581172	0.995682
ENSG00000267530	LINC01836	long intergenic non-protein coding RNA 1836 [Source:HGNC Symbol;Acc:HGNC:52652]	lincRNA	-0.398377	0.199421	0.987138
ENSG00000239763	AC009120.1		processed_pseudogene	-0.398228	0.544662	0.995682
ENSG00000272140	AC022400.5		lincRNA	-0.397787	0.543145	0.995682
ENSG00000270558	AC025449.1		processed_pseudogene	-0.397765	0.473774	0.995682
ENSG00000130055	GDPD2	glycerophosphodiester phosphodiesterase domain containing 2 [Source:HGNC Symbol;Acc:HGNC:25974]	protein_coding	-0.396484	0.673351	0.995682
ENSG00000274010	AC006011.2		processed_pseudogene	-0.396401	0.672707	0.995682
ENSG00000225855	RUSC1-AS1	RUSC1 antisense RNA 1 [Source:HGNC Symbol;Acc:HGNC:26680]	antisense_RNA	-0.395935	0.157307	0.986789
ENSG00000130643	CALY	calcyon neuron specific vesicular protein [Source:HGNC Symbol;Acc:HGNC:17938]	protein_coding	-0.39582	0.0203713	0.916093
ENSG00000179588	ZFPM1	zinc finger protein, FOG family member 1 [Source:HGNC Symbol;Acc:HGNC:19762]	protein_coding	-0.395582	0.00842019	0.718943
ENSG00000180616	SSTR2	somatostatin receptor 2 [Source:HGNC Symbol;Acc:HGNC:11331]	protein_coding	-0.395489	0.436227	0.995682
ENSG00000251161	AC020661.1		lincRNA	-0.395028	0.437499	0.995682
ENSG00000254531	FLJ20021	uncharacterized LOC90024 [Source:NCBI gene;Acc:90024]	lincRNA	-0.394851	0.0857267	0.986789
ENSG00000274825	AL023803.2		lincRNA	-0.394832	0.454432	0.995682
ENSG00000269486	AC011455.2		lincRNA	-0.394783	0.419281	0.99557
ENSG00000256751	PLBD1-AS1	PLBD1 antisense RNA 1 [Source:HGNC Symbol;Acc:HGNC:51143]	antisense_RNA	-0.394758	0.0561709	0.986789
ENSG00000251600	AC139713.2		processed_transcript	-0.39411	0.735043	0.997362
ENSG00000184564	SLITRK6	SLIT and NTRK like family member 6 [Source:HGNC Symbol;Acc:HGNC:23503]	protein_coding	-0.393577	0.102427	0.986789
ENSG00000164100	NDST3	N-deacetylase and N-sulfotransferase 3 [Source:HGNC Symbol;Acc:HGNC:7682]	protein_coding	-0.393469	0.174179	0.986789
ENSG00000234694	AL139289.2		antisense_RNA	-0.393001	0.426882	0.995682
ENSG00000278396	AL122023.1		sense_intronic	-0.392617	0.624817	0.995682
ENSG00000219665	AC008770.1		processed_transcript	-0.39216	0.0381108	0.965574
ENSG00000240086	AC128689.1		processed_transcript	-0.391046	0.228456	0.987138
ENSG00000175356	SCUBE2	signal peptide, CUB domain and EGF like domain containing 2 [Source:HGNC Symbol;Acc:HGNC:30425]	protein_coding	-0.391033	0.025046	0.937576
ENSG00000115155	OTOF	otoferlin [Source:HGNC Symbol;Acc:HGNC:8515]	protein_coding	-0.390384	0.43503	0.995682
ENSG00000100490	CDKL1	cyclin dependent kinase like 1 [Source:HGNC Symbol;Acc:HGNC:1781]	protein_coding	-0.390332	0.306054	0.987138
ENSG00000273680	AC009318.2		antisense_RNA	-0.390241	0.454974	0.995682
ENSG00000136404	TM6SF1	transmembrane 6 superfamily member 1 [Source:HGNC Symbol;Acc:HGNC:11860]	protein_coding	-0.390173	0.201669	0.987138
ENSG00000167578	RAB4B	RAB4B, member RAS oncogene family [Source:HGNC Symbol;Acc:HGNC:9782]	protein_coding	-0.390152	0.334427	0.987138
ENSG00000155749	ALS2CR12	amyotrophic lateral sclerosis 2 chromosome region 12 [Source:HGNC Symbol;Acc:HGNC:14439]	protein_coding	-0.38967	0.718206	0.997196
ENSG00000261408	TEN1-CDK3	TEN1-CDK3 readthrough (NMD candidate) [Source:HGNC Symbol;Acc:HGNC:44420]	protein_coding	-0.389654	0.0755273	0.986789
ENSG00000177238	TRIM72	tripartite motif containing 72 [Source:HGNC Symbol;Acc:HGNC:32671]	protein_coding	-0.389629	0.598325	0.995682
ENSG00000279118	AC093535.2		TEC	-0.389336	0.480373	0.995682
ENSG00000264608	AC005726.4		sense_intronic	-0.389292	0.416868	0.99557
ENSG00000170523	KRT83	keratin 83 [Source:HGNC Symbol;Acc:HGNC:6460]	protein_coding	-0.389284	0.605312	0.995682
ENSG00000235330	RPL12P25	ribosomal protein L12 pseudogene 25 [Source:HGNC Symbol;Acc:HGNC:37008]	transcribed_processed_pseudogene	-0.389178	0.631484	0.995682
ENSG00000166183	ASPG	asparaginase [Source:HGNC Symbol;Acc:HGNC:20123]	protein_coding	-0.389153	0.6634	0.995682
ENSG00000106003	LFNG	LFNG O-fucosylpeptide 3-beta-N-acetylglucosaminyltransferase [Source:HGNC Symbol;Acc:HGNC:6560]	protein_coding	-0.389077	0.00629167	0.672853
ENSG00000273340	MICE	MHC class I polypeptide-related sequence E (pseudogene) [Source:HGNC Symbol;Acc:HGNC:7094]	transcribed_unprocessed_pseudogene	-0.388764	0.274389	0.987138
ENSG00000124613	ZNF391	zinc finger protein 391 [Source:HGNC Symbol;Acc:HGNC:18779]	protein_coding	-0.388712	0.0177462	0.905148
ENSG00000238287	AL603839.3		antisense_RNA	-0.388149	0.473953	0.995682
ENSG00000285427				-0.387757	0.606334	0.995682
ENSG00000269910	AL049840.2		antisense_RNA	-0.387651	0.62009	0.995682
ENSG00000204136	GGTA1P	glycoprotein, alpha-galactosyltransferase 1 pseudogene [Source:HGNC Symbol;Acc:HGNC:4253]	transcribed_unitary_pseudogene	-0.387412	0.269748	0.987138
ENSG00000144481	TRPM8	transient receptor potential cation channel subfamily M member 8 [Source:HGNC Symbol;Acc:HGNC:17961]	protein_coding	-0.387305	0.434797	0.995682
ENSG00000266983	AC011444.1		antisense_RNA	-0.387267	0.615098	0.995682
ENSG00000254995	STX16-NPEPL1	STX16-NPEPL1 readthrough (NMD candidate) [Source:HGNC Symbol;Acc:HGNC:41993]	protein_coding	-0.387224	0.627626	0.995682
ENSG00000227001	NBPF2P	NBPF member 2, pseudogene [Source:HGNC Symbol;Acc:HGNC:31987]	unprocessed_pseudogene	-0.386995	0.293842	0.987138
ENSG00000266844	AC093330.1		antisense_RNA	-0.386874	0.246451	0.987138
ENSG00000260103	AC012435.1		transcribed_processed_pseudogene	-0.386326	0.0337256	0.958031
ENSG00000275191	AC007497.1		sense_intronic	-0.385452	0.68012	0.995682
ENSG00000231064	AC234582.1		antisense_RNA	-0.385387	0.248699	0.987138
ENSG00000264785	AC005722.3		antisense_RNA	-0.385134	0.670712	0.995682
ENSG00000235501	AC105942.1		antisense_RNA	-0.385104	0.0370953	0.958031
ENSG00000143195	ILDR2	immunoglobulin like domain containing receptor 2 [Source:HGNC Symbol;Acc:HGNC:18131]	protein_coding	-0.385058	0.154308	0.986789
ENSG00000229375	USP24P1	ubiquitin specific peptidase 24 pseudogene 1 [Source:HGNC Symbol;Acc:HGNC:42014]	unprocessed_pseudogene	-0.385046	0.299098	0.987138
ENSG00000129244	ATP1B2	ATPase Na+/K+ transporting subunit beta 2 [Source:HGNC Symbol;Acc:HGNC:805]	protein_coding	-0.384959	0.0331513	0.958031
ENSG00000139597	N4BP2L1	NEDD4 binding protein 2 like 1 [Source:HGNC Symbol;Acc:HGNC:25037]	protein_coding	-0.384851	0.0813666	0.986789
ENSG00000286389				-0.384823	0.320022	0.987138
ENSG00000287337				-0.384577	0.569912	0.995682
ENSG00000272752	STAG3L5P-PVRIG2P-PILRB	STAG3L5P-PVRIG2P-PILRB readthrough [Source:HGNC Symbol;Acc:HGNC:48898]	processed_transcript	-0.384458	0.491895	0.995682
ENSG00000182747	SLC35D3	solute carrier family 35 member D3 [Source:HGNC Symbol;Acc:HGNC:15621]	protein_coding	-0.384396	0.466042	0.995682
ENSG00000285793				-0.384353	0.0726659	0.986789
ENSG00000223784	LINP1	lncRNA in non-homologous end joining pathway 1 [Source:HGNC Symbol;Acc:HGNC:53170]	lincRNA	-0.384136	0.171418	0.986789
ENSG00000111837	MAK	male germ cell associated kinase [Source:HGNC Symbol;Acc:HGNC:6816]	protein_coding	-0.383958	0.186556	0.986789
ENSG00000109771	LRP2BP	LRP2 binding protein [Source:HGNC Symbol;Acc:HGNC:25434]	protein_coding	-0.383794	0.383	0.99219
ENSG00000250988	SNHG21	small nucleolar RNA host gene 21 [Source:HGNC Symbol;Acc:HGNC:50284]	antisense_RNA	-0.38375	0.273276	0.987138
ENSG00000281376	ABALON	apoptotic BCL2L1-antisense long non-coding RNA [Source:HGNC Symbol;Acc:HGNC:49667]	antisense_RNA	-0.383576	0.662142	0.995682
ENSG00000238098	ABCA17P	ATP binding cassette subfamily A member 17, pseudogene [Source:HGNC Symbol;Acc:HGNC:32972]	transcribed_unitary_pseudogene	-0.383331	0.508506	0.995682
ENSG00000155367	PPM1J	protein phosphatase, Mg2+/Mn2+ dependent 1J [Source:HGNC Symbol;Acc:HGNC:20785]	protein_coding	-0.383166	0.0195471	0.91465
ENSG00000155761	SPAG17	sperm associated antigen 17 [Source:HGNC Symbol;Acc:HGNC:26620]	protein_coding	-0.382996	0.308913	0.987138
ENSG00000173727	AP000769.1		transcribed_unprocessed_pseudogene	-0.38293	0.0149307	0.857996
ENSG00000285724				-0.382735	0.682038	0.995682
ENSG00000251165	F11-AS1	F11 antisense RNA 1 [Source:HGNC Symbol;Acc:HGNC:27725]	antisense_RNA	-0.382707	0.255745	0.987138
ENSG00000257594	GALNT4	polypeptide N-acetylgalactosaminyltransferase 4 [Source:HGNC Symbol;Acc:HGNC:4126]	protein_coding	-0.382084	0.17506	0.986789
ENSG00000271270	TMCC1-AS1	TMCC1 antisense RNA 1 (head to head) [Source:HGNC Symbol;Acc:HGNC:49060]	antisense_RNA	-0.381962	0.235848	0.987138
ENSG00000188176	SMTNL2	smoothelin like 2 [Source:HGNC Symbol;Acc:HGNC:24764]	protein_coding	-0.381706	0.218733	0.987138
ENSG00000274220	AC009163.7		lincRNA	-0.381619	0.414181	0.99557
ENSG00000260798	AC099314.1		antisense_RNA	-0.380803	0.59316	0.995682
ENSG00000176533	GNG7	G protein subunit gamma 7 [Source:HGNC Symbol;Acc:HGNC:4410]	protein_coding	-0.379967	0.0148888	0.857996
ENSG00000211591	MIR762	microRNA 762 [Source:HGNC Symbol;Acc:HGNC:37303]	miRNA	-0.379926	0.643465	0.995682
ENSG00000151882	CCL28	C-C motif chemokine ligand 28 [Source:HGNC Symbol;Acc:HGNC:17700]	protein_coding	-0.379318	0.0345874	0.958031
ENSG00000134627	PIWIL4	piwi like RNA-mediated gene silencing 4 [Source:HGNC Symbol;Acc:HGNC:18444]	protein_coding	-0.379281	0.420832	0.99557
ENSG00000283740	AC233724.16		protein_coding	-0.379233	0.569678	0.995682
ENSG00000260063	AL512408.1		antisense_RNA	-0.379191	0.329727	0.987138
ENSG00000131849	ZNF132	zinc finger protein 132 [Source:HGNC Symbol;Acc:HGNC:12916]	protein_coding	-0.379146	0.132991	0.986789
ENSG00000257950	P2RX5-TAX1BP3	P2RX5-TAX1BP3 readthrough (NMD candidate) [Source:HGNC Symbol;Acc:HGNC:49191]	protein_coding	-0.379135	0.542571	0.995682
ENSG00000131781	FMO5	flavin containing monooxygenase 5 [Source:HGNC Symbol;Acc:HGNC:3773]	protein_coding	-0.378811	0.128541	0.986789
ENSG00000170469	SPATA24	spermatogenesis associated 24 [Source:HGNC Symbol;Acc:HGNC:27322]	protein_coding	-0.378593	0.206973	0.987138
ENSG00000277077	AL158032.2		unprocessed_pseudogene	-0.378486	0.74565	0.997362
ENSG00000236618	PITPNA-AS1	PITPNA antisense RNA 1 [Source:HGNC Symbol;Acc:HGNC:44116]	antisense_RNA	-0.37844	0.0409293	0.982032
ENSG00000235374	SSR4P1	signal sequence receptor subunit 4 pseudogene 1 [Source:HGNC Symbol;Acc:HGNC:23131]	transcribed_processed_pseudogene	-0.378209	0.34351	0.987138
ENSG00000186710	CFAP73	cilia and flagella associated protein 73 [Source:HGNC Symbol;Acc:HGNC:37100]	protein_coding	-0.378074	0.256676	0.987138
ENSG00000231160	KLF3-AS1	KLF3 antisense RNA 1 [Source:HGNC Symbol;Acc:HGNC:25796]	processed_transcript	-0.377936	0.415226	0.99557
ENSG00000184154	LRTOMT	leucine rich transmembrane and O-methyltransferase domain containing [Source:HGNC Symbol;Acc:HGNC:25033]	protein_coding	-0.377823	0.0715283	0.986789
ENSG00000188825	LINC00910	long intergenic non-protein coding RNA 910 [Source:HGNC Symbol;Acc:HGNC:44361]	lincRNA	-0.377795	0.0414088	0.985096
ENSG00000241404	EGFL8	EGF like domain multiple 8 [Source:HGNC Symbol;Acc:HGNC:13944]	protein_coding	-0.377633	0.15278	0.986789
ENSG00000275632	AL035461.2		lincRNA	-0.377364	0.282791	0.987138
ENSG00000189057	FAM111B	family with sequence similarity 111 member B [Source:HGNC Symbol;Acc:HGNC:24200]	protein_coding	-0.377247	0.515572	0.995682
ENSG00000187902	SHISA7	shisa family member 7 [Source:HGNC Symbol;Acc:HGNC:35409]	protein_coding	-0.37721	0.536347	0.995682
ENSG00000187653	TMSB4XP8	thymosin beta 4, X-linked pseudogene 8 [Source:HGNC Symbol;Acc:HGNC:11885]	processed_pseudogene	-0.377133	0.437299	0.995682
ENSG00000226314	ZNF192P1	zinc finger protein 192 pseudogene 1 [Source:HGNC Symbol;Acc:HGNC:18777]	transcribed_unprocessed_pseudogene	-0.377097	0.263124	0.987138
ENSG00000286086				-0.377093	0.585181	0.995682
ENSG00000230615	AL139220.2		lincRNA	-0.377077	0.31723	0.987138
ENSG00000156006	NAT2	N-acetyltransferase 2 [Source:HGNC Symbol;Acc:HGNC:7646]	protein_coding	-0.376812	0.513475	0.995682
ENSG00000141668	CBLN2	cerebellin 2 precursor [Source:HGNC Symbol;Acc:HGNC:1544]	protein_coding	-0.376789	0.0634294	0.986789
ENSG00000260581	AC011374.1		antisense_RNA	-0.376182	0.500371	0.995682
ENSG00000196872	KIAA1211L	KIAA1211 like [Source:HGNC Symbol;Acc:HGNC:33454]	protein_coding	-0.376107	0.0080543	0.718943
ENSG00000286873				-0.375801	0.523254	0.995682
ENSG00000214226	C17orf67	chromosome 17 open reading frame 67 [Source:HGNC Symbol;Acc:HGNC:27900]	protein_coding	-0.37573	0.115865	0.986789
ENSG00000272034	SNORD14A	small nucleolar RNA, C/D box 14A [Source:HGNC Symbol;Acc:HGNC:10113]	snoRNA	-0.375675	0.491663	0.995682
ENSG00000287569				-0.375366	0.487882	0.995682
ENSG00000226415	TPI1P1	triosephosphate isomerase 1 pseudogene 1 [Source:HGNC Symbol;Acc:HGNC:35449]	processed_pseudogene	-0.375263	0.179515	0.986789
ENSG00000119915	ELOVL3	ELOVL fatty acid elongase 3 [Source:HGNC Symbol;Acc:HGNC:18047]	protein_coding	-0.375193	0.219158	0.987138
ENSG00000214049	UCA1	urothelial cancer associated 1 (non-protein coding) [Source:HGNC Symbol;Acc:HGNC:37126]	processed_transcript	-0.375073	0.726131	0.997196
ENSG00000205790	DPP9-AS1	DPP9 antisense RNA 1 [Source:HGNC Symbol;Acc:HGNC:50706]	antisense_RNA	-0.374853	0.727729	0.997196
ENSG00000205771	CATSPER2P1	cation channel sperm associated 2 pseudogene 1 [Source:HGNC Symbol;Acc:HGNC:31054]	transcribed_unprocessed_pseudogene	-0.374769	0.071047	0.986789
ENSG00000158113	LRRC43	leucine rich repeat containing 43 [Source:HGNC Symbol;Acc:HGNC:28562]	protein_coding	-0.374426	0.191592	0.986789
ENSG00000073910	FRY	FRY microtubule binding protein [Source:HGNC Symbol;Acc:HGNC:20367]	protein_coding	-0.374156	0.454192	0.995682
ENSG00000106686	SPATA6L	spermatogenesis associated 6 like [Source:HGNC Symbol;Acc:HGNC:25472]	protein_coding	-0.374003	0.170416	0.986789
ENSG00000231663	AL355472.1		antisense_RNA	-0.373714	0.355398	0.98969
ENSG00000205740	AL359878.1		processed_transcript	-0.37345	0.298926	0.987138
ENSG00000137959	IFI44L	interferon induced protein 44 like [Source:HGNC Symbol;Acc:HGNC:17817]	protein_coding	-0.37338	0.0298364	0.957054
ENSG00000147257	GPC3	glypican 3 [Source:HGNC Symbol;Acc:HGNC:4451]	protein_coding	-0.373241	0.0120476	0.815472
ENSG00000266680	AL135905.2		antisense_RNA	-0.373202	0.234421	0.987138
ENSG00000286724				-0.373046	0.472152	0.995682
ENSG00000135447	PPP1R1A	protein phosphatase 1 regulatory inhibitor subunit 1A [Source:HGNC Symbol;Acc:HGNC:9286]	protein_coding	-0.372937	0.383259	0.99219
ENSG00000154316	TDH	L-threonine dehydrogenase (pseudogene) [Source:HGNC Symbol;Acc:HGNC:15547]	transcribed_unitary_pseudogene	-0.372757	0.571857	0.995682
ENSG00000204802	AL590399.1		lincRNA	-0.372508	0.53052	0.995682
ENSG00000267475	AC008736.1		lincRNA	-0.372474	0.336119	0.987138
ENSG00000133116	KL	klotho [Source:HGNC Symbol;Acc:HGNC:6344]	protein_coding	-0.372226	0.559601	0.995682
ENSG00000155265	GOLGA7B	golgin A7 family member B [Source:HGNC Symbol;Acc:HGNC:31668]	protein_coding	-0.372164	0.652067	0.995682
ENSG00000250608	AC010210.1		processed_transcript	-0.371805	0.485273	0.995682
ENSG00000187838	PLSCR3	phospholipid scramblase 3 [Source:HGNC Symbol;Acc:HGNC:16495]	protein_coding	-0.371545	0.425889	0.995682
ENSG00000231069	BX842568.3		unprocessed_pseudogene	-0.371535	0.535109	0.995682
ENSG00000164796	CSMD3	CUB and Sushi multiple domains 3 [Source:HGNC Symbol;Acc:HGNC:19291]	protein_coding	-0.371463	0.655891	0.995682
ENSG00000157570	TSPAN18	tetraspanin 18 [Source:HGNC Symbol;Acc:HGNC:20660]	protein_coding	-0.370921	0.414461	0.99557
ENSG00000204131	NHSL2	NHS like 2 [Source:HGNC Symbol;Acc:HGNC:33737]	protein_coding	-0.370899	0.148035	0.986789
ENSG00000281404	LINC01176	long intergenic non-protein coding RNA 1176 [Source:NCBI gene;Acc:100506516]	lincRNA	-0.370626	0.40447	0.99557
ENSG00000203288	TDRKH-AS1	TDRKH antisense RNA 1 [Source:HGNC Symbol;Acc:HGNC:40578]	antisense_RNA	-0.370456	0.362718	0.98969
ENSG00000130222	GADD45G	growth arrest and DNA damage inducible gamma [Source:HGNC Symbol;Acc:HGNC:4097]	protein_coding	-0.370062	0.00215524	0.462582
ENSG00000271714	AC010501.1		antisense_RNA	-0.369712	0.524947	0.995682
ENSG00000282885	AL627171.2		lincRNA	-0.369689	0.56705	0.995682
ENSG00000120217	CD274	CD274 molecule [Source:HGNC Symbol;Acc:HGNC:17635]	protein_coding	-0.369681	0.128554	0.986789
ENSG00000255363	AP001189.5		lincRNA	-0.369452	0.324321	0.987138
ENSG00000237017	AC245052.4		antisense_RNA	-0.369298	0.213709	0.987138
ENSG00000182759	MAFA	MAF bZIP transcription factor A [Source:HGNC Symbol;Acc:HGNC:23145]	protein_coding	-0.369214	0.0182872	0.91465
ENSG00000185010	F8	coagulation factor VIII [Source:HGNC Symbol;Acc:HGNC:3546]	protein_coding	-0.369104	0.0883369	0.986789
[truncated: 17,760 more rows]

## Sheet: decid_under_infect
infected decidualized vs. infected control
Decidualization effect under infection
[truncated: 19,383 more rows]

## Sheet: decid_under_ctrl
non-infected decidualized vs. non-infected control
[truncated: 19,384 more rows]
